# Supplementary material for: 1-(3,5-Diethyl-1H-pyrazol-1-yl)-3-phenyl­isoquinoline
Source: Acta Crystallogr Sect E Struct Rep Online. 2010 Jul 21;66(Pt 8):o2063–4. doi: 10.1107/S1600536810028059 (PMC3007459; doi:10.1107/S1600536810028059)
Supplement: Supplementary file 1 [file e-66-o2063-sup1.cif]

##############################################################################
###                                                                        ###
###        Electronic paper (Acta Crystallographica Section E)             ###
###                                                                        ###
##############################################################################
#                                                                            #
# This CIF contains the data in a paper accepted for publication in Acta     #
# Crystallographica Section E. It conforms to the requirements of Notes      #
# for Authors for Section E, and has been peer reviewed under the auspices   #
# of the IUCr Commission on Journals.                                        #
#                                                                            #
# Full details of the Crystallographic Information File format               #
# are given in the paper "The Crystallographic Information File (CIF):       #
# a New Standard Archive File for Crystallography" by S. R. Hall, F. H.      #
# Allen and I. D. Brown [Acta Cryst. (1991), A47, 655-685].                  #
#                                                                            #
# The current version of the core CIF dictionary is obtainable from          #
# ftp://ftp.iucr.org/pub/cif_core.dic. The current version number is 2.4.    #
#                                                                            #
# Software is freely available for graphical display of the structure(s) in  #
# this CIF.  For information consult the CIF home page http://www.iucr.org/  #
# cif/home.html                                                              #
#                                                                            #
# This file may be used for bona fide research purposes within the           #
# scientific community so long as proper attribution is given to the journal # 
# article from which it was obtained.                                        #
#                                                                            #
##############################################################################
                                             
data_global
_audit_creation_method     'PLATON <TABLE ACC> option'
_journal_date_recd_electronic     2010-07-02
_journal_date_accepted     2010-07-14
_journal_name_full     'Acta Crystallographica, Section E'
_journal_year     2010
_journal_volume     66
_journal_issue      8
_journal_page_first     o2063
_journal_page_last     o2064
_journal_paper_category     QO
_journal_coeditor_code     SU2194
_publ_contact_author_name
;
Mehmet Akkurt
;
_publ_contact_author_address
; Department of Physics
  Faculty of Arts and Sciences
  Erciyes University
  38039 Kayseri
  Turkey
;
_publ_contact_author_email     'akkurt@erciyes.edu.tr'
_publ_contact_author_fax     '+90-352-4374933'
_publ_contact_author_phone     '+90-352-4374901 extra 33106'
_publ_section_title
;
1-(3,5-Diethyl-1<i>H</i>-pyrazol-1-yl)-3-phenylisoquinoline
;
loop_
    _publ_author_name
    _publ_author_footnote
    _publ_author_address
    'F. Nawaz Khan' .
;
Organic and Medicinal Chemistry Research Laboratory,
Organic Chemistry Division, School of Advanced Sciences,
VIT University,
Vellore 632 014,
Tamil Nadu, India
;
    'P. Manivel' .
;
Organic and Medicinal Chemistry Research Laboratory,
Organic Chemistry Division, School of Advanced Sciences,
VIT University,
Vellore 632 014,
Tamil Nadu, India
;
    'S. Mohana Roopan' .
;
Organic and Medicinal Chemistry Research Laboratory,
Organic Chemistry Division, School of Advanced Sciences,
VIT University,
Vellore 632 014,
Tamil Nadu, India
;
    'Venkatesha R. Hathwar' .
;
Solid State and Structural Chemistry Unit,
Indian Institute of Science,
Bangalore 560 012, Karnataka,
India
;
    'Mehmet Akkurt' .
;
Department of Physics,
Faculty of Arts and Sciences,
Erciyes University,
38039 Kayseri,
Turkey
;
data_I
_chemical_name_systematic
;
1-(3,5-Diethyl-1<i>H</i>-pyrazol-1-yl)-3-phenylisoquinoline
;
_chemical_name_common     ?
_chemical_formula_moiety     'C22 H21 N3'
_chemical_formula_sum     'C22 H21 N3'
_chemical_formula_structural     ?
_chemical_formula_iupac     'C22 H21 N3'
_chemical_formula_weight     327.42
_chemical_melting_point     ?
_symmetry_cell_setting     monoclinic
_symmetry_space_group_name_H-M     'C 2/c'
_symmetry_space_group_name_Hall     '-C 2yc'
loop_
    _symmetry_equiv_pos_site_id
    _symmetry_equiv_pos_as_xyz
    1 x,y,z
    2 -x,y,1/2-z
    3 -x,-y,-z
    4 x,-y,1/2+z
    5 1/2+x,1/2+y,z
    6 1/2-x,1/2+y,1/2-z
    7 1/2-x,1/2-y,-z
    8 1/2+x,1/2-y,1/2+z
_cell_length_a     16.0736(17)
_cell_length_b     20.819(2)
_cell_length_c     10.8579(11)
_cell_angle_alpha     90
_cell_angle_beta     91.071(3)
_cell_angle_gamma     90
_cell_volume     3632.8(6)
_cell_formula_units_Z     8
_cell_measurement_reflns_used     1236
_cell_measurement_theta_min     1.86
_cell_measurement_theta_max     20.36
_cell_measurement_temperature     295(2)
_cell_special_details
;
;
_exptl_crystal_description     'block'
_exptl_crystal_colour     'colourless'
_exptl_crystal_size_max     0.250
_exptl_crystal_size_mid     0.210
_exptl_crystal_size_min     0.150
_exptl_crystal_size_rad     ?
_exptl_crystal_density_diffrn     1.197
_exptl_crystal_density_meas     ?
_exptl_crystal_density_method     'Not Measured'
_exptl_crystal_F_000     1392
_exptl_absorpt_coefficient_mu     0.072
_exptl_absorpt_correction_type     none
_exptl_absorpt_process_details     ?
_exptl_absorpt_correction_T_min     ?
_exptl_absorpt_correction_T_max     ?
_exptl_special_details
;
;
_diffrn_ambient_temperature     295(2)
_diffrn_radiation_type     'MoK\a'
_diffrn_radiation_wavelength     0.71073
_diffrn_radiation_source     'Enhance (Mo) X-ray Source'
_diffrn_radiation_monochromator     'graphite'
_diffrn_measurement_device_type     'Oxford Xcalibur Eos (Nova) CCD detector'
_diffrn_measurement_method     '\w scans'
_diffrn_detector_area_resol_mean     ?
_diffrn_reflns_number     17963
_diffrn_reflns_av_R_equivalents     0.0292
_diffrn_reflns_av_sigmaI/netI     0.0228
_diffrn_reflns_theta_min     1.60
_diffrn_reflns_theta_max     25.49
_diffrn_reflns_theta_full     25.49
_diffrn_measured_fraction_theta_max     1.000
_diffrn_measured_fraction_theta_full     1.000
_diffrn_reflns_limit_h_min     -19
_diffrn_reflns_limit_h_max     19
_diffrn_reflns_limit_k_min     -25
_diffrn_reflns_limit_k_max     24
_diffrn_reflns_limit_l_min     -11
_diffrn_reflns_limit_l_max     13
_diffrn_reflns_reduction_process
;
;
_refine_special_details
;
Refinement on <i>F</i>^2^ for ALL reflections except those flagged by the user
for potential systematic errors. Weighted <i>R</i>-factors <i>wR</i> and all
goodnesses of fit <i>S</i> are based on <i>F</i>^2^, conventional
<i>R</i>-factors <i>R</i> are based on <i>F</i>, with <i>F</i> set to zero for
negative <i>F</i>^2^. The observed criterion of <i>F</i>^2^ > \s(<i>F</i>^2^)
is used only for calculating -<i>R</i>-factor-obs <i>etc</i>. and is not
relevant to the choice of reflections for refinement. <i>R</i>-factors based
on <i>F</i>^2^ are statistically about twice as large as those based on
<i>F</i>, and <i>R</i>-factors based on ALL data will be even larger.
;
_reflns_number_total     3389
_reflns_number_gt     2379
_reflns_threshold_expression     I>2\s(I)
_refine_ls_structure_factor_coef     Fsqd
_refine_ls_matrix_type     full
_refine_ls_R_factor_all     0.0686
_refine_ls_R_factor_gt     0.0436
_refine_ls_wR_factor_gt     0.1171
_refine_ls_wR_factor_ref     0.1296
_refine_ls_goodness_of_fit_ref     1.064
_refine_ls_restrained_S_all     1.077
_refine_ls_number_reflns     3389
_refine_ls_number_parameters     264
_refine_ls_number_restraints     10
_refine_ls_number_constraints     ?
_refine_ls_hydrogen_treatment     constr
_refine_ls_weighting_scheme     calc
_refine_ls_weighting_details
         'calc w=1/[\s^2^(Fo^2^)+(0.0667P)^2^+0.6171P] where P=(Fo^2^+2Fc^2^)/3'
_atom_sites_solution_hydrogens     geom
_atom_sites_solution_primary     direct
_atom_sites_solution_secondary     difmap
_refine_ls_shift/su_max     0.000
_refine_ls_shift/su_mean     0.000
_refine_diff_density_max     0.149
_refine_diff_density_min     -0.148
_refine_ls_extinction_method     'SHELXL97 (Sheldrick, 2008)'
_refine_ls_extinction_coef     0.0037(5)
_refine_ls_extinction_expression
                                  'FC^*^=KFC[1+0.001XFC^2^\L^3^/SIN(2\Q)]^-1/4^'
_refine_ls_abs_structure_details     ?
_refine_ls_abs_structure_Flack     .
loop_
    _atom_type_symbol
    _atom_type_description
    _atom_type_scat_dispersion_real
    _atom_type_scat_dispersion_imag
    _atom_type_scat_source
    N N 0.0061 0.0033 'International Tables Vol C Tables 4.2.6.8 and 6.1.1.4'
    H H 0.0000 0.0000 'International Tables Vol C Tables 4.2.6.8 and 6.1.1.4'
    C C 0.0033 0.0016 'International Tables Vol C Tables 4.2.6.8 and 6.1.1.4'
_computing_data_collection     'CrysAlis Pro CCD (Oxford Diffraction, 2009)'
_computing_cell_refinement     'CrysAlis Pro CCD (Oxford Diffraction, 2009)'
_computing_data_reduction     'CrysAlis Pro RED (Oxford Diffraction, 2009)'
_computing_structure_solution     'SHELXS97 (Sheldrick, 2008)'
_computing_structure_refinement     'SHELXL97 (Sheldrick, 2008)'
_computing_molecular_graphics     'ORTEP-3 for Windows (Farrugia, 1997)'
_computing_publication_material
        'WinGX (Farrugia, 1999), PARST (Nardelli, 1983) and PLATON (Spek, 2009)'
loop_
    _atom_site_type_symbol
    _atom_site_label
    _atom_site_fract_x
    _atom_site_fract_y
    _atom_site_fract_z
    _atom_site_U_iso_or_equiv
    _atom_site_thermal_displace_type
    _atom_site_calc_flag
    _atom_site_refinement_flags
    _atom_site_occupancy
    N N1 0.85495(7) 0.13529(6) 0.57519(11) 0.0503(4) Uani . . 1.000
    N N2 0.74093(8) 0.08848(6) 0.66680(12) 0.0543(4) Uani . . 1.000
    N N3 0.67528(9) 0.11249(7) 0.73249(14) 0.0693(5) Uani . . 1.000
    C C1 0.77419(9) 0.12658(7) 0.57018(13) 0.0469(5) Uani . . 1.000
    C C2 0.71957(8) 0.15187(7) 0.47772(13) 0.0452(5) Uani . . 1.000
    C C3 0.63356(9) 0.13837(7) 0.46657(15) 0.0560(5) Uani . . 1.000
    C C4 0.58747(10) 0.16524(8) 0.37411(17) 0.0641(6) Uani . . 1.000
    C C5 0.62327(10) 0.20691(9) 0.28960(16) 0.0651(6) Uani . . 1.000
    C C6 0.70590(9) 0.22017(8) 0.29663(15) 0.0581(5) Uani . . 1.000
    C C7 0.75675(9) 0.19240(7) 0.39001(13) 0.0467(5) Uani . . 1.000
    C C8 0.84337(9) 0.20270(7) 0.39824(14) 0.0513(5) Uani . . 1.000
    C C9 0.89063(9) 0.17344(7) 0.48754(13) 0.0474(5) Uani . . 1.000
    C C10 0.98262(9) 0.18012(8) 0.49702(13) 0.0517(5) Uani . . 1.000
    C C11 1.02486(10) 0.22715(9) 0.43174(15) 0.0619(6) Uani . . 1.000
    C C12 1.11065(10) 0.23165(10) 0.43877(16) 0.0692(7) Uani . . 1.000
    C C13 1.15577(11) 0.18965(10) 0.51142(17) 0.0719(7) Uani . . 1.000
    C C14 1.11534(11) 0.14448(11) 0.57762(19) 0.0815(8) Uani . . 1.000
    C C15 1.02943(11) 0.13958(10) 0.57140(17) 0.0711(7) Uani . . 1.000
    C C16 0.65965(12) 0.06812(10) 0.81487(18) 0.0749(7) Uani . . 1.000
    C C17 0.71487(13) 0.01688(9) 0.80421(18) 0.0781(7) Uani . . 1.000
    C C18 0.76646(11) 0.03038(8) 0.70880(16) 0.0642(6) Uani . . 1.000
    C C19B 0.5866(3) 0.0755(2) 0.8999(4) 0.0936(16) Uani . . 0.836(7)
    C C20B 0.6107(2) 0.0648(2) 1.0302(3) 0.1248(16) Uani . . 0.836(7)
    C C21B 0.8444(7) -0.0011(5) 0.6591(13) 0.074(3) Uani . . 0.553(16)
    C C22B 0.8635(6) -0.0631(3) 0.7263(6) 0.092(2) Uani . . 0.553(16)
    C C20A 0.5561(14) 0.0333(11) 0.945(3) 0.168(10) Uiso . . 0.164(7)
    C C21A 0.8228(9) -0.0155(7) 0.6459(16) 0.084(4) Uani . . 0.447(16)
    C C22A 0.8969(7) -0.0292(9) 0.7276(10) 0.130(5) Uani . . 0.447(16)
    C C19A 0.6194(13) 0.0870(14) 0.936(2) 0.139(15) Uani . . 0.164(7)
    H H8 0.86860 0.22980 0.34200 0.0620 Uiso calc R 1.000
    H H11 0.99490 0.25600 0.38270 0.0740 Uiso calc R 1.000
    H H6 0.72930 0.24780 0.23950 0.0700 Uiso calc R 1.000
    H H3 0.60850 0.11110 0.52260 0.0670 Uiso calc R 1.000
    H H4 0.53110 0.15570 0.36700 0.0770 Uiso calc R 1.000
    H H5 0.59040 0.22570 0.22810 0.0780 Uiso calc R 1.000
    H H17 0.71640 -0.01980 0.85310 0.0940 Uiso calc R 1.000
    H H19C 0.56360 0.11830 0.89080 0.1120 Uiso calc . 0.836(7)
    H H19D 0.54360 0.04490 0.87620 0.1120 Uiso calc . 0.836(7)
    H H20D 0.63820 0.02400 1.03830 0.1870 Uiso calc . 0.836(7)
    H H20E 0.56190 0.06510 1.07980 0.1870 Uiso calc . 0.836(7)
    H H20F 0.64780 0.09830 1.05710 0.1870 Uiso calc . 0.836(7)
    H H21C 0.83650 -0.00980 0.57190 0.0890 Uiso calc . 0.553(16)
    H H21D 0.89110 0.02810 0.66870 0.0890 Uiso calc . 0.553(16)
    H H22D 0.87290 -0.05430 0.81220 0.1380 Uiso calc . 0.553(16)
    H H22E 0.91240 -0.08230 0.69270 0.1380 Uiso calc . 0.553(16)
    H H22F 0.81730 -0.09200 0.71670 0.1380 Uiso calc . 0.553(16)
    H H12 1.13790 0.26320 0.39420 0.0830 Uiso calc R 1.000
    H H13 1.21350 0.19220 0.51510 0.0860 Uiso calc R 1.000
    H H14 1.14570 0.11650 0.62780 0.0980 Uiso calc R 1.000
    H H15 1.00290 0.10850 0.61800 0.0850 Uiso calc R 1.000
    H H19A 0.65910 0.08660 1.00400 0.1650 Uiso calc . 0.164(7)
    H H19B 0.59300 0.12880 0.93020 0.1650 Uiso calc . 0.164(7)
    H H20A 0.52560 0.02950 0.86890 0.2520 Uiso calc . 0.164(7)
    H H20B 0.51840 0.04290 1.01040 0.2520 Uiso calc . 0.164(7)
    H H20C 0.58430 -0.00630 0.96300 0.2520 Uiso calc . 0.164(7)
    H H21A 0.84090 0.00290 0.56880 0.1010 Uiso calc . 0.447(16)
    H H21B 0.79320 -0.05510 0.62770 0.1010 Uiso calc . 0.447(16)
    H H22A 0.92540 0.01020 0.74650 0.1950 Uiso calc . 0.447(16)
    H H22B 0.93390 -0.05790 0.68620 0.1950 Uiso calc . 0.447(16)
    H H22C 0.87880 -0.04880 0.80260 0.1950 Uiso calc . 0.447(16)
loop_
    _atom_site_aniso_label
    _atom_site_aniso_U_11
    _atom_site_aniso_U_22
    _atom_site_aniso_U_33
    _atom_site_aniso_U_12
    _atom_site_aniso_U_13
    _atom_site_aniso_U_23
    N1 0.0470(7) 0.0557(7) 0.0482(7) -0.0026(6) 0.0025(6) 0.0012(6)
    N2 0.0520(8) 0.0535(7) 0.0577(8) -0.0024(6) 0.0082(6) 0.0090(6)
    N3 0.0609(9) 0.0738(9) 0.0739(10) 0.0036(7) 0.0235(8) 0.0165(8)
    C1 0.0466(9) 0.0467(8) 0.0477(8) -0.0033(6) 0.0064(7) -0.0005(6)
    C2 0.0424(8) 0.0442(8) 0.0491(8) -0.0010(6) 0.0030(7) -0.0040(6)
    C3 0.0480(9) 0.0535(9) 0.0665(10) -0.0083(7) 0.0045(8) 0.0003(8)
    C4 0.0432(9) 0.0714(11) 0.0773(12) -0.0063(8) -0.0060(8) -0.0004(9)
    C5 0.0521(10) 0.0808(12) 0.0620(10) 0.0031(8) -0.0076(8) 0.0060(9)
    C6 0.0487(9) 0.0719(10) 0.0536(9) -0.0018(8) 0.0000(8) 0.0078(8)
    C7 0.0451(8) 0.0500(8) 0.0449(8) -0.0005(6) 0.0021(7) -0.0019(6)
    C8 0.0448(8) 0.0628(9) 0.0466(8) -0.0065(7) 0.0053(7) 0.0054(7)
    C9 0.0434(8) 0.0565(9) 0.0424(8) -0.0033(7) 0.0034(7) -0.0021(7)
    C10 0.0447(9) 0.0683(10) 0.0421(8) -0.0025(7) 0.0027(7) -0.0056(7)
    C11 0.0463(9) 0.0835(12) 0.0561(10) -0.0064(8) 0.0049(7) 0.0028(8)
    C12 0.0506(10) 0.0963(14) 0.0611(10) -0.0153(9) 0.0103(8) -0.0099(10)
    C13 0.0421(9) 0.1042(15) 0.0694(12) -0.0041(10) 0.0004(9) -0.0195(11)
    C14 0.0522(11) 0.1047(15) 0.0868(14) 0.0059(10) -0.0162(10) 0.0089(12)
    C15 0.0517(10) 0.0917(13) 0.0698(11) -0.0019(9) -0.0046(9) 0.0154(10)
    C16 0.0676(12) 0.0825(13) 0.0752(12) -0.0030(10) 0.0185(10) 0.0225(10)
    C17 0.0911(14) 0.0724(12) 0.0713(12) -0.0081(10) 0.0117(11) 0.0263(10)
    C18 0.0743(12) 0.0581(10) 0.0602(10) 0.0020(8) 0.0034(9) 0.0118(8)
    C19B 0.073(3) 0.117(3) 0.092(2) 0.000(2) 0.034(2) 0.0342(19)
    C20B 0.135(3) 0.159(3) 0.082(2) 0.045(3) 0.042(2) 0.017(2)
    C21B 0.085(5) 0.056(4) 0.082(4) 0.005(3) 0.008(4) 0.022(3)
    C22B 0.122(5) 0.067(3) 0.086(3) 0.021(3) 0.000(3) 0.010(3)
    C21A 0.093(7) 0.061(6) 0.099(6) 0.011(5) 0.021(6) 0.010(5)
    C22A 0.107(6) 0.132(10) 0.151(7) 0.046(6) -0.026(5) -0.020(7)
    C19A 0.058(12) 0.21(3) 0.15(3) -0.034(13) 0.004(12) 0.093(19)
_geom_special_details
;
Bond distances, angles <i>etc</i>. have been calculated using the rounded
fractional coordinates. All su's are estimated from the variances of the
(full) variance-covariance matrix. The cell e.s.d.'s are taken into account in
the estimation of distances, angles and torsion angles
;
loop_
    _geom_bond_atom_site_label_1
    _geom_bond_atom_site_label_2
    _geom_bond_site_symmetry_1
    _geom_bond_site_symmetry_2
    _geom_bond_distance
    _geom_bond_publ_flag
    N1 C1 . . 1.3108(18) no
    N1 C9 . . 1.3733(19) no
    N2 N3 . . 1.379(2) no
    N2 C1 . . 1.4271(19) no
    N2 C18 . . 1.354(2) no
    N3 C16 . . 1.313(3) no
    C1 C2 . . 1.422(2) no
    C2 C3 . . 1.4137(19) no
    C2 C7 . . 1.413(2) no
    C3 C4 . . 1.357(2) no
    C4 C5 . . 1.395(2) no
    C5 C6 . . 1.357(2) no
    C6 C7 . . 1.414(2) no
    C7 C8 . . 1.410(2) no
    C8 C9 . . 1.364(2) no
    C9 C10 . . 1.487(2) no
    C10 C11 . . 1.393(2) no
    C10 C15 . . 1.381(2) no
    C11 C12 . . 1.383(2) no
    C12 C13 . . 1.375(3) no
    C13 C14 . . 1.357(3) no
    C14 C15 . . 1.385(3) no
    C16 C17 . . 1.394(3) no
    C16 C19B . . 1.515(5) no
    C16 C19A . . 1.53(2) no
    C17 C18 . . 1.368(3) no
    C18 C21B . . 1.522(12) no
    C18 C21A . . 1.491(15) no
    C19A C20A . . 1.52(3) no
    C19B C20B . . 1.477(5) no
    C21A C22A . . 1.499(19) no
    C21B C22B . . 1.511(13) no
    C3 H3 . . 0.9300 no
    C4 H4 . . 0.9300 no
    C5 H5 . . 0.9300 no
    C6 H6 . . 0.9300 no
    C8 H8 . . 0.9300 no
    C11 H11 . . 0.9300 no
    C12 H12 . . 0.9300 no
    C13 H13 . . 0.9300 no
    C14 H14 . . 0.9300 no
    C15 H15 . . 0.9300 no
    C17 H17 . . 0.9300 no
    C19A H19A . . 0.9700 no
    C19A H19B . . 0.9700 no
    C19B H19C . . 0.9700 no
    C19B H19D . . 0.9700 no
    C20A H20A . . 0.9600 no
    C20A H20B . . 0.9600 no
    C20A H20C . . 0.9600 no
    C20B H20D . . 0.9600 no
    C20B H20F . . 0.9600 no
    C20B H20E . . 0.9600 no
    C21A H21B . . 0.9700 no
    C21A H21A . . 0.9700 no
    C21B H21C . . 0.9700 no
    C21B H21D . . 0.9700 no
    C22A H22A . . 0.9600 no
    C22A H22B . . 0.9600 no
    C22A H22C . . 0.9600 no
    C22B H22D . . 0.9600 no
    C22B H22E . . 0.9600 no
    C22B H22F . . 0.9600 no
loop_
    _geom_contact_atom_site_label_1
    _geom_contact_atom_site_label_2
    _geom_contact_distance
    _geom_contact_site_symmetry_1
    _geom_contact_site_symmetry_2
    _geom_contact_publ_flag
    N1 C21B 2.988(11) . . no
    N1 C21A 3.275(15) . . no
    N3 C3 3.001(2) . . no
    N1 H21D 2.5200 . . no
    N1 H15 2.4800 . . no
    N1 H21A 2.7700 . . no
    N2 H3 2.6600 . . no
    N2 H14 2.9100 . 2_756 no
    N3 H3 2.5000 . . no
    C1 C6 3.515(2) . 7_656 no
    C2 C7 3.564(2) . 7_656 no
    C2 C8 3.472(2) . 7_656 no
    C3 N3 3.001(2) . . no
    C4 C11 3.587(2) . 7_656 no
    C5 C9 3.483(2) . 7_656 no
    C6 C9 3.597(2) . 7_656 no
    C6 C1 3.515(2) . 7_656 no
    C7 C8 3.575(2) . 7_656 no
    C7 C7 3.395(2) . 7_656 no
    C7 C2 3.564(2) . 7_656 no
    C8 C7 3.575(2) . 7_656 no
    C8 C22B 3.473(7) . 4_554 no
    C8 C2 3.472(2) . 7_656 no
    C9 C6 3.597(2) . 7_656 no
    C9 C5 3.483(2) . 7_656 no
    C11 C4 3.587(2) . 7_656 no
    C20A C20A 2.59(4) . 3_657 no
    C21A N1 3.275(15) . . no
    C21B N1 2.988(11) . . no
    C22A C22A 3.341(16) . 2_756 no
    C22B C8 3.473(7) . 4_555 no
    C1 H21C 3.0100 . . no
    C1 H21A 2.7900 . . no
    C1 H21D 2.9700 . . no
    C2 H17 3.0600 . 4_554 no
    C3 H17 3.0700 . 4_554 no
    C3 H20C 2.8600 . 4_554 no
    C7 H22F 2.9900 . 4_554 no
    C8 H22F 3.0600 . 4_554 no
    C8 H11 2.6800 . . no
    C11 H8 2.6800 . . no
    C12 H8 3.0700 . 2_755 no
    C12 H19B 2.9200 . 8_554 no
    C13 H6 3.0200 . 8_555 no
    C17 H22C 2.9700 . . no
    C17 H20C 2.7800 . . no
    C17 H20D 2.8500 . . no
    C17 H22F 2.9700 . . no
    C17 H22D 2.9400 . . no
    C18 H20D 2.9700 . 4_554 no
    C18 H14 2.8700 . 2_756 no
    C20A H17 2.9900 . . no
    C20A H20C 2.5500 . 3_657 no
    C20A H20B 2.0500 . 3_657 no
    C20A H20A 2.7600 . 3_657 no
    C22A H22B 2.9200 . 2_756 no
    C22A H22A 2.9800 . 2_756 no
    C22B H17 2.9000 . . no
    H3 N3 2.5000 . . no
    H3 N2 2.6600 . . no
    H3 H20B 2.5100 . 2_656 no
    H3 H20C 2.3100 . 4_554 no
    H4 H20E 2.4800 . 2_656 no
    H6 H8 2.5100 . . no
    H6 C13 3.0200 . 8_454 no
    H8 C11 2.6800 . . no
    H8 H6 2.5100 . . no
    H8 H11 2.1400 . . no
    H8 C12 3.0700 . 2_755 no
    H11 C8 2.6800 . . no
    H11 H8 2.1400 . . no
    H12 H19B 2.4000 . 8_554 no
    H14 N2 2.9100 . 2_756 no
    H14 C18 2.8700 . 2_756 no
    H15 H21D 2.5200 . . no
    H15 N1 2.4800 . . no
    H17 C20A 2.9900 . . no
    H17 C22B 2.9000 . . no
    H17 H20D 2.5600 . . no
    H17 C2 3.0600 . 4_555 no
    H17 C3 3.0700 . 4_555 no
    H17 H20C 2.4700 . . no
    H19B H12 2.4000 . 8_455 no
    H19B C12 2.9200 . 8_455 no
    H20A C20A 2.7600 . 3_657 no
    H20A H20B 2.1300 . 3_657 no
    H20B H3 2.5100 . 2_656 no
    H20B C20A 2.0500 . 3_657 no
    H20B H20C 1.8500 . 3_657 no
    H20B H20A 2.1300 . 3_657 no
    H20B H20B 1.8900 . 3_657 no
    H20C C20A 2.5500 . 3_657 no
    H20C H3 2.3100 . 4_555 no
    H20C H20B 1.8500 . 3_657 no
    H20C C3 2.8600 . 4_555 no
    H20C H17 2.4700 . . no
    H20C C17 2.7800 . . no
    H20D C17 2.8500 . . no
    H20D H17 2.5600 . . no
    H20D C18 2.9700 . 4_555 no
    H20E H4 2.4800 . 2_656 no
    H21A C1 2.7900 . . no
    H21A N1 2.7700 . . no
    H21C C1 3.0100 . . no
    H21D C1 2.9700 . . no
    H21D H15 2.5200 . . no
    H21D N1 2.5200 . . no
    H22A C22A 2.9800 . 2_756 no
    H22A H22A 2.4000 . 2_756 no
    H22B H22B 2.5100 . 2_756 no
    H22B C22A 2.9200 . 2_756 no
    H22C C17 2.9700 . . no
    H22D C17 2.9400 . . no
    H22F C17 2.9700 . . no
    H22F C7 2.9900 . 4_555 no
    H22F C8 3.0600 . 4_555 no
loop_
    _geom_angle_atom_site_label_1
    _geom_angle_atom_site_label_2
    _geom_angle_atom_site_label_3
    _geom_angle_site_symmetry_1
    _geom_angle_site_symmetry_2
    _geom_angle_site_symmetry_3
    _geom_angle
    _geom_angle_publ_flag
    C1 N1 C9 . . . 118.51(12) no
    N3 N2 C1 . . . 118.67(12) no
    N3 N2 C18 . . . 112.33(13) no
    C1 N2 C18 . . . 128.97(13) no
    N2 N3 C16 . . . 104.80(14) no
    N1 C1 N2 . . . 115.51(13) no
    N1 C1 C2 . . . 125.16(13) no
    N2 C1 C2 . . . 119.33(13) no
    C1 C2 C3 . . . 125.21(13) no
    C1 C2 C7 . . . 115.69(12) no
    C3 C2 C7 . . . 119.09(13) no
    C2 C3 C4 . . . 120.05(14) no
    C3 C4 C5 . . . 121.12(15) no
    C4 C5 C6 . . . 120.32(16) no
    C5 C6 C7 . . . 120.60(15) no
    C2 C7 C6 . . . 118.77(13) no
    C2 C7 C8 . . . 118.53(13) no
    C6 C7 C8 . . . 122.70(13) no
    C7 C8 C9 . . . 120.88(14) no
    N1 C9 C8 . . . 121.11(13) no
    N1 C9 C10 . . . 115.71(12) no
    C8 C9 C10 . . . 123.18(13) no
    C9 C10 C11 . . . 121.61(14) no
    C9 C10 C15 . . . 120.90(14) no
    C11 C10 C15 . . . 117.50(14) no
    C10 C11 C12 . . . 120.97(16) no
    C11 C12 C13 . . . 120.21(17) no
    C12 C13 C14 . . . 119.47(17) no
    C13 C14 C15 . . . 120.81(19) no
    C10 C15 C14 . . . 121.01(18) no
    N3 C16 C17 . . . 110.58(17) no
    N3 C16 C19B . . . 120.3(2) no
    N3 C16 C19A . . . 119.7(11) no
    C17 C16 C19B . . . 129.1(2) no
    C17 C16 C19A . . . 123.3(10) no
    C16 C17 C18 . . . 107.55(17) no
    N2 C18 C17 . . . 104.74(15) no
    N2 C18 C21B . . . 120.8(5) no
    N2 C18 C21A . . . 127.0(6) no
    C17 C18 C21B . . . 134.0(5) no
    C17 C18 C21A . . . 126.7(6) no
    C16 C19A C20A . . . 99.3(19) no
    C16 C19B C20B . . . 112.1(3) no
    C18 C21A C22A . . . 109.5(12) no
    C18 C21B C22B . . . 111.0(9) no
    C2 C3 H3 . . . 120.00 no
    C4 C3 H3 . . . 120.00 no
    C3 C4 H4 . . . 119.00 no
    C5 C4 H4 . . . 119.00 no
    C4 C5 H5 . . . 120.00 no
    C6 C5 H5 . . . 120.00 no
    C5 C6 H6 . . . 120.00 no
    C7 C6 H6 . . . 120.00 no
    C7 C8 H8 . . . 120.00 no
    C9 C8 H8 . . . 120.00 no
    C10 C11 H11 . . . 120.00 no
    C12 C11 H11 . . . 120.00 no
    C11 C12 H12 . . . 120.00 no
    C13 C12 H12 . . . 120.00 no
    C12 C13 H13 . . . 120.00 no
    C14 C13 H13 . . . 120.00 no
    C13 C14 H14 . . . 120.00 no
    C15 C14 H14 . . . 120.00 no
    C10 C15 H15 . . . 120.00 no
    C14 C15 H15 . . . 119.00 no
    C16 C17 H17 . . . 126.00 no
    C18 C17 H17 . . . 126.00 no
    C16 C19A H19A . . . 112.00 no
    C16 C19A H19B . . . 112.00 no
    C20A C19A H19A . . . 112.00 no
    C20A C19A H19B . . . 112.00 no
    H19A C19A H19B . . . 110.00 no
    C16 C19B H19D . . . 109.00 no
    C20B C19B H19C . . . 109.00 no
    C16 C19B H19C . . . 109.00 no
    H19C C19B H19D . . . 108.00 no
    C20B C19B H19D . . . 109.00 no
    C19A C20A H20B . . . 109.00 no
    C19A C20A H20A . . . 110.00 no
    H20A C20A H20B . . . 110.00 no
    H20A C20A H20C . . . 110.00 no
    C19A C20A H20C . . . 109.00 no
    H20B C20A H20C . . . 109.00 no
    C19B C20B H20D . . . 109.00 no
    C19B C20B H20E . . . 110.00 no
    H20E C20B H20F . . . 110.00 no
    C19B C20B H20F . . . 109.00 no
    H20D C20B H20E . . . 109.00 no
    H20D C20B H20F . . . 109.00 no
    C18 C21A H21B . . . 110.00 no
    C22A C21A H21A . . . 110.00 no
    C22A C21A H21B . . . 110.00 no
    C18 C21A H21A . . . 110.00 no
    H21A C21A H21B . . . 108.00 no
    C18 C21B H21C . . . 109.00 no
    C22B C21B H21C . . . 109.00 no
    C22B C21B H21D . . . 109.00 no
    C18 C21B H21D . . . 109.00 no
    H21C C21B H21D . . . 108.00 no
    C21A C22A H22B . . . 109.00 no
    C21A C22A H22C . . . 109.00 no
    C21A C22A H22A . . . 110.00 no
    H22A C22A H22C . . . 109.00 no
    H22B C22A H22C . . . 109.00 no
    H22A C22A H22B . . . 110.00 no
    C21B C22B H22D . . . 109.00 no
    C21B C22B H22E . . . 109.00 no
    C21B C22B H22F . . . 109.00 no
    H22D C22B H22E . . . 109.00 no
    H22D C22B H22F . . . 109.00 no
    H22E C22B H22F . . . 110.00 no
loop_
    _geom_torsion_atom_site_label_1
    _geom_torsion_atom_site_label_2
    _geom_torsion_atom_site_label_3
    _geom_torsion_atom_site_label_4
    _geom_torsion_site_symmetry_1
    _geom_torsion_site_symmetry_2
    _geom_torsion_site_symmetry_3
    _geom_torsion_site_symmetry_4
    _geom_torsion
    _geom_torsion_publ_flag
    C9 N1 C1 N2 . . . . -177.66(12) no
    C9 N1 C1 C2 . . . . 2.3(2) no
    C1 N1 C9 C8 . . . . 1.1(2) no
    C1 N1 C9 C10 . . . . -178.72(13) no
    C1 N2 N3 C16 . . . . -178.86(14) no
    C18 N2 N3 C16 . . . . -0.80(19) no
    N3 N2 C1 N1 . . . . 128.12(15) no
    N3 N2 C1 C2 . . . . -51.86(19) no
    C18 N2 C1 N1 . . . . -49.6(2) no
    C18 N2 C1 C2 . . . . 130.45(17) no
    N3 N2 C18 C17 . . . . 0.31(19) no
    N3 N2 C18 C21B . . . . -172.9(6) no
    C1 N2 C18 C17 . . . . 178.12(15) no
    C1 N2 C18 C21B . . . . 5.0(6) no
    N2 N3 C16 C17 . . . . 1.0(2) no
    N2 N3 C16 C19B . . . . -175.9(2) no
    N1 C1 C2 C3 . . . . 174.67(15) no
    N1 C1 C2 C7 . . . . -3.9(2) no
    N2 C1 C2 C3 . . . . -5.4(2) no
    N2 C1 C2 C7 . . . . 176.11(13) no
    C1 C2 C3 C4 . . . . -179.85(15) no
    C7 C2 C3 C4 . . . . -1.4(2) no
    C1 C2 C7 C6 . . . . -178.91(14) no
    C1 C2 C7 C8 . . . . 2.0(2) no
    C3 C2 C7 C6 . . . . 2.5(2) no
    C3 C2 C7 C8 . . . . -176.61(14) no
    C2 C3 C4 C5 . . . . -0.7(2) no
    C3 C4 C5 C6 . . . . 1.6(3) no
    C4 C5 C6 C7 . . . . -0.5(3) no
    C5 C6 C7 C2 . . . . -1.6(2) no
    C5 C6 C7 C8 . . . . 177.46(16) no
    C2 C7 C8 C9 . . . . 1.1(2) no
    C6 C7 C8 C9 . . . . -177.98(15) no
    C7 C8 C9 N1 . . . . -2.8(2) no
    C7 C8 C9 C10 . . . . 177.06(14) no
    N1 C9 C10 C11 . . . . -166.37(14) no
    N1 C9 C10 C15 . . . . 13.7(2) no
    C8 C9 C10 C11 . . . . 13.8(2) no
    C8 C9 C10 C15 . . . . -166.20(16) no
    C9 C10 C11 C12 . . . . -178.17(16) no
    C15 C10 C11 C12 . . . . 1.8(3) no
    C9 C10 C15 C14 . . . . 178.09(17) no
    C11 C10 C15 C14 . . . . -1.9(3) no
    C10 C11 C12 C13 . . . . -0.4(3) no
    C11 C12 C13 C14 . . . . -1.1(3) no
    C12 C13 C14 C15 . . . . 1.0(3) no
    C13 C14 C15 C10 . . . . 0.5(3) no
    N3 C16 C17 C18 . . . . -0.8(2) no
    C19B C16 C17 C18 . . . . 175.7(3) no
    N3 C16 C19B C20B . . . . -130.4(3) no
    C17 C16 C19B C20B . . . . 53.4(4) no
    C16 C17 C18 N2 . . . . 0.3(2) no
    C16 C17 C18 C21B . . . . 172.1(7) no
    N2 C18 C21B C22B . . . . 175.9(5) no
    C17 C18 C21B C22B . . . . 5.1(12) no
loop_
    _geom_hbond_atom_site_label_D
    _geom_hbond_atom_site_label_H
    _geom_hbond_atom_site_label_A
    _geom_hbond_site_symmetry_A
    _geom_hbond_distance_DH
    _geom_hbond_distance_HA
    _geom_hbond_distance_DA
    _geom_hbond_angle_DHA
    _geom_hbond_publ_flag
    C3 H3 N3 . 0.93 2.50 3.001(2) 114 yes
    C15 H15 N1 . 0.93 2.48 2.807(2) 101 yes
    C14 H14 Cg1 2_756 0.93 2.88 3.755(2) 158 yes
