# Supplementary material for: 1-(3,5-Diethyl-1H-pyrazol-1-yl)-3-phenyl­isoquinoline
Source: Acta Crystallogr Sect E Struct Rep Online. 2010 Jul 21;66(Pt 8):o2063–4. doi: 10.1107/S1600536810028059 (PMC3007459; doi:10.1107/S1600536810028059)
Supplement: Supplementary file 2 [file e-66-o2063-Isup2.hkl]

# 
# h,k,l, Fc-squared, Fo-squared, sigma(Fo-squared) and status flag 
# 
data_I
_shelx_title '   NK-4 in C 2/c' 
_shelx_refln_list_code          4 
_shelx_F_calc_maximum      319.69 
_exptl_crystal_F_000      1392.00 
_reflns_d_resolution_high  0.8256 
 
loop_ 
 _symmetry_equiv_pos_as_xyz 
 'x, y, z' 
 '-x, y, -z+1/2' 
 'x+1/2, y+1/2, z' 
 '-x+1/2, y+1/2, -z+1/2' 
 '-x, -y, -z' 
 'x, -y, z-1/2' 
 '-x+1/2, -y+1/2, -z' 
 'x+1/2, -y+1/2, z-1/2' 
 
_cell_length_a    16.0736 
_cell_length_b    20.8192 
_cell_length_c    10.8579 
_cell_angle_alpha  90.000 
_cell_angle_beta   91.071 
_cell_angle_gamma  90.000 
 
_shelx_F_squared_multiplier     1.000 
 
loop_ 
 _refln_index_h 
 _refln_index_k 
 _refln_index_l 
 _refln_F_squared_calc 
 _refln_F_squared_meas 
 _refln_F_squared_sigma 
 _refln_observed_status 
   2   0   0    43097.30    45012.02    453.23 o 
   4   0   0    18834.66    17281.06    131.54 o 
   6   0   0        1.51        0.10      1.50 o 
   8   0   0    20713.67    22732.62    231.94 o 
  10   0   0      296.04      276.31      9.93 o 
  12   0   0        1.14        0.00      3.73 o 
  14   0   0       72.01       39.80      9.28 o 
  16   0   0      779.29      662.18     32.17 o 
  18   0   0        3.86        0.00      9.35 o 
   1   1   0      325.73      272.18     14.74 o 
   3   1   0      866.10      877.58      7.88 o 
   5   1   0      110.40       90.11      2.59 o 
   7   1   0     5272.58     5400.88     40.36 o 
   9   1   0       16.57       23.65      2.66 o 
  11   1   0      353.13      356.92      7.71 o 
  13   1   0        2.25        0.76      3.99 o 
  15   1   0       84.13       60.46      7.16 o 
  17   1   0        0.00        9.87      6.86 o 
  19   1   0        7.59       17.30      9.40 o 
   0   2   0     9211.72     8318.50     65.83 o 
   2   2   0     9583.62     9239.41     57.17 o 
   4   2   0      337.38      333.16      4.40 o 
   6   2   0     1050.39     1150.41     11.07 o 
   8   2   0     2525.84     2915.22     24.76 o 
  10   2   0      324.69      327.46      8.78 o 
  12   2   0      399.29      370.56      7.55 o 
  14   2   0       26.63       11.06      4.26 o 
  16   2   0       37.45        8.98      6.29 o 
  18   2   0        4.55       10.09      7.09 o 
   1   3   0    11589.97    11197.47     72.78 o 
   3   3   0     1960.48     1818.72     13.10 o 
   5   3   0      954.71      934.43      9.48 o 
   7   3   0     4686.08     5025.61     34.20 o 
   9   3   0       75.38       78.13      3.48 o 
  11   3   0      308.38      297.02      6.46 o 
  13   3   0        1.77        0.00      3.06 o 
  15   3   0      421.02      356.29     13.67 o 
  17   3   0        8.30       20.05      7.46 o 
  19   3   0       65.11       69.12     10.41 o 
   0   4   0     7402.16     7680.91     60.41 o 
   2   4   0        9.77       13.76      1.21 o 
   4   4   0     1297.61     1329.05     10.19 o 
   6   4   0        0.26        0.46      1.61 o 
   8   4   0      605.87      744.71      8.73 o 
  10   4   0      487.42      449.07      7.52 o 
  12   4   0       12.84       14.14      3.28 o 
  14   4   0       14.39        5.88      3.31 o 
  16   4   0        7.50        0.00      6.00 o 
  18   4   0        3.15        9.13      7.68 o 
   1   5   0    15166.29    14532.55     79.70 o 
   3   5   0     6114.27     5511.91     32.74 o 
   5   5   0       34.75       38.72      1.78 o 
   7   5   0     4225.32     4219.82     28.17 o 
   9   5   0     1199.49     1095.56     10.95 o 
  11   5   0      252.59      249.92      5.22 o 
  13   5   0      370.48      303.76      7.45 o 
  15   5   0     1007.79      935.98     20.18 o 
  17   5   0       84.46       75.54      9.50 o 
  19   5   0        0.01       12.59      9.96 o 
   0   6   0     7562.90     8346.22     84.81 o 
   2   6   0      122.99      128.57      2.84 o 
   4   6   0        0.92        1.83      1.19 o 
   6   6   0        6.18        3.83      1.53 o 
   8   6   0      218.99      261.61      5.17 o 
  10   6   0       20.59       16.97      2.37 o 
  12   6   0       69.88       77.95      4.18 o 
  14   6   0      121.83      115.96      8.75 o 
  16   6   0      142.51      106.95     10.46 o 
  18   6   0        4.99       10.77      9.52 o 
   1   7   0     2455.11     2386.92     17.03 o 
   3   7   0     1556.21     1514.86     11.84 o 
   5   7   0      549.03      576.37      6.60 o 
   7   7   0       33.97       40.05      2.70 o 
   9   7   0       45.51       56.10      2.58 o 
  11   7   0        6.19        6.06      3.72 o 
  13   7   0       32.31       36.92      5.96 o 
  15   7   0        0.81        4.81      5.67 o 
  17   7   0       13.00       12.70      8.77 o 
   0   8   0      157.40      109.46      5.15 o 
   2   8   0      768.45      846.05      8.11 o 
   4   8   0      399.89      388.10      5.48 o 
   6   8   0      797.81      703.67      8.14 o 
   8   8   0      216.46      219.40      6.32 o 
  10   8   0       49.55       41.32      4.25 o 
  12   8   0      878.49      865.41     16.98 o 
  14   8   0       66.72       51.02      6.80 o 
  16   8   0        7.02        0.00      7.39 o 
  18   8   0        1.88        6.93      9.27 o 
   1   9   0      358.80      311.51      4.79 o 
   3   9   0      299.10      238.71      4.37 o 
   5   9   0      283.83      290.12      5.44 o 
   7   9   0        3.84        3.75      2.40 o 
   9   9   0      182.15      189.46      6.18 o 
  11   9   0        3.28        0.00      3.71 o 
  13   9   0      390.48      396.39     13.20 o 
  15   9   0      132.33      145.54     11.38 o 
  17   9   0       96.90      130.81     14.22 o 
   0  10   0       24.32       32.86      3.46 o 
   2  10   0     3711.55     3740.22     27.23 o 
   4  10   0      613.41      628.56      7.60 o 
   6  10   0      537.97      507.49      8.87 o 
   8  10   0      110.52       93.25      4.73 o 
  10  10   0      652.29      585.62     12.19 o 
  12  10   0      732.53      742.48     16.18 o 
  14  10   0       55.76       66.21      8.39 o 
  16  10   0       53.46       55.65      9.92 o 
   1  11   0      131.35      122.78      7.83 o 
   3  11   0      192.48      220.41      5.77 o 
   5  11   0      159.04      159.72      5.88 o 
   7  11   0      122.87      130.97      5.35 o 
   9  11   0      161.79      183.26      6.62 o 
  11  11   0      127.38      123.92      7.89 o 
  13  11   0        0.00       10.87      6.80 o 
  15  11   0      160.49      133.82     10.76 o 
  17  11   0        2.49        0.00      8.47 o 
   0  12   0      340.48      295.18      7.23 o 
   2  12   0      667.94      661.96      7.89 o 
   4  12   0       73.95       83.18      4.68 o 
   6  12   0      829.67      819.17     13.29 o 
   8  12   0       16.36        6.95      5.36 o 
  10  12   0      389.95      419.32     11.94 o 
  12  12   0      293.21      304.56     12.71 o 
  14  12   0       64.41       59.26      8.71 o 
  16  12   0        1.48        0.00      8.25 o 
   1  13   0       36.56       34.06      2.62 o 
   3  13   0      506.96      524.02      8.02 o 
   5  13   0      460.31      439.75     12.13 o 
   7  13   0      922.99      971.81     17.03 o 
   9  13   0      492.26      500.05     12.69 o 
  11  13   0      349.60      322.77     13.14 o 
  13  13   0      831.11      887.75     32.21 o 
  15  13   0       23.20       23.26      7.98 o 
   0  14   0     1686.38     1788.55     21.71 o 
   2  14   0      116.12      128.64      3.83 o 
   4  14   0     1190.12     1194.77     16.84 o 
   6  14   0      321.86      351.49      9.97 o 
   8  14   0       70.24       85.13     11.81 o 
  10  14   0      194.91      205.13      9.45 o 
  12  14   0      375.73      414.08     15.29 o 
  14  14   0      178.86      192.89     11.95 o 
  16  14   0       26.56       42.89     17.96 o 
   1  15   0        2.97        1.07      1.96 o 
   3  15   0      384.44      364.46      8.85 o 
   5  15   0      441.40      469.56     12.26 o 
   7  15   0       30.35       22.68      5.47 o 
   9  15   0      296.21      335.63     12.74 o 
  11  15   0       45.93       41.68      7.66 o 
  13  15   0      375.22      466.17     16.75 o 
  15  15   0       20.18       19.80      9.10 o 
   0  16   0       53.61       41.01      3.80 o 
   2  16   0       21.05       15.97      3.87 o 
   4  16   0      403.34      391.88     10.05 o 
   6  16   0      640.19      653.98     14.89 o 
   8  16   0       21.23       25.56      7.68 o 
  10  16   0      292.85      298.89     15.69 o 
  12  16   0      113.92      106.31      9.66 o 
  14  16   0        4.78        7.94     12.72 o 
   1  17   0      162.30      159.18      5.65 o 
   3  17   0        0.00        3.23      4.07 o 
   5  17   0        0.48        0.00      4.52 o 
   7  17   0        1.19        0.00      5.35 o 
   9  17   0      689.53      771.65     19.18 o 
  11  17   0      116.96      123.66     10.02 o 
  13  17   0       12.97        5.42      7.80 o 
   0  18   0      387.96      407.39     11.07 o 
   2  18   0      467.09      397.24     10.33 o 
   4  18   0      162.06      136.73      7.25 o 
   6  18   0       81.38       82.30      8.02 o 
   8  18   0      481.19      521.76     15.92 o 
  10  18   0      527.67      555.72     18.68 o 
  12  18   0        5.49        0.00      7.81 o 
   1  19   0      258.72      285.79     15.04 o 
   3  19   0       20.89       11.78      4.91 o 
   5  19   0       74.78       67.23      7.15 o 
   7  19   0       61.84       70.40      8.67 o 
   9  19   0      243.66      292.20     16.15 o 
  11  19   0       19.88       18.22      8.14 o 
   0  20   0      153.06      162.09     15.49 o 
   2  20   0       17.41       21.29      4.85 o 
   4  20   0       19.64        7.58      5.75 o 
   6  20   0       12.48        7.95      6.31 o 
   8  20   0        0.00        8.82      7.13 o 
  10  20   0       79.56       92.70     10.47 o 
   1  21   0      101.93      133.10     12.01 o 
   3  21   0       24.55        6.16      5.33 o 
   5  21   0        0.00        0.00      5.39 o 
   7  21   0       22.13       41.72      7.35 o 
   9  21   0       44.18       45.07      9.02 o 
   0  22   0       40.04       53.61     16.73 o 
   2  22   0       39.73       50.75     10.13 o 
   4  22   0        9.88        2.54      5.14 o 
   6  22   0        0.42        0.00      6.65 o 
   8  22   0      131.90      151.28     12.57 o 
   1  23   0       29.25       14.72     12.82 o 
   3  23   0       15.53        8.71     17.07 o 
   5  23   0       19.07       15.26      7.44 o 
   7  23   0        0.21        0.00      7.23 o 
   0  24   0       13.13       27.78     21.43 o 
   2  24   0        0.12        0.00     12.35 o 
   4  24   0        8.16        3.99     13.67 o 
   1  25   0       13.83        6.93     14.11 o 
 -19   1   1        0.01        4.75      9.18 o 
 -17   1   1       16.35        5.12      6.82 o 
 -15   1   1      844.97      719.03     16.29 o 
 -13   1   1      498.84      432.92     10.55 o 
 -11   1   1     1010.54      985.41     10.92 o 
  -9   1   1     2865.56     3127.20     24.48 o 
  -7   1   1     5463.95     5581.97     37.01 o 
  -5   1   1       43.34       48.88      2.46 o 
  -3   1   1    11280.14    10611.16     72.18 o 
  -1   1   1    19233.70    19172.48    198.51 o 
   1   1   1    10809.71    10510.36     66.48 o 
   3   1   1    10179.50     9603.20     52.50 o 
   5   1   1     1912.65     1959.05     14.37 o 
   7   1   1      351.67      328.93      5.23 o 
   9   1   1      651.42      602.83      8.15 o 
  11   1   1        4.96        5.66      2.60 o 
  13   1   1        1.70        4.38      3.70 o 
  15   1   1       14.55        9.12      5.33 o 
  17   1   1      167.23      147.95     11.58 o 
  19   1   1        0.30        0.00      7.46 o 
 -18   2   1       23.12        8.38      8.35 o 
 -16   2   1       11.34       11.76      6.20 o 
 -14   2   1        3.35        0.00      4.01 o 
 -12   2   1      106.97      100.63      4.79 o 
 -10   2   1     1349.22     1350.98     15.07 o 
  -8   2   1       20.02       11.97      2.62 o 
  -6   2   1       77.32       87.06      3.25 o 
  -4   2   1     1867.70     1756.12     14.47 o 
  -2   2   1     4974.91     4669.02     30.20 o 
   0   2   1     7079.31     6943.89     43.09 o 
   2   2   1     3512.28     3385.16     19.21 o 
   4   2   1     2217.21     2191.69     15.89 o 
   6   2   1     1922.06     1960.69     15.01 o 
   8   2   1       33.00       31.35      2.53 o 
  10   2   1       86.85       72.15      3.93 o 
  12   2   1      514.12      537.26     10.00 o 
  14   2   1      336.61      270.21      9.48 o 
  16   2   1        0.22        0.00      5.93 o 
  18   2   1       11.45       15.56      7.93 o 
 -19   3   1        1.78        4.26      9.54 o 
 -17   3   1       19.44        0.00      7.99 o 
 -15   3   1        1.57        0.00      5.03 o 
 -13   3   1       39.01       35.40      4.65 o 
 -11   3   1      157.20      170.77      6.18 o 
  -9   3   1     1655.76     1717.34     18.60 o 
  -7   3   1      176.11      187.02      4.65 o 
  -5   3   1       70.67       87.76      3.50 o 
  -3   3   1     1888.06     1647.43     13.54 o 
  -1   3   1      734.58      608.33      6.64 o 
   1   3   1     3388.43     3138.82     20.47 o 
   3   3   1    29521.38    28588.69    163.48 o 
   5   3   1      651.41      650.46      7.34 o 
   7   3   1     1473.22     1778.09     16.03 o 
   9   3   1      223.05      226.95      5.53 o 
  11   3   1      175.36      171.29      5.55 o 
  13   3   1       67.36       67.80      5.79 o 
  15   3   1       82.82       36.86      8.37 o 
  17   3   1        2.82       10.90      7.05 o 
  19   3   1        1.91       11.98      8.46 o 
 -18   4   1       96.73      108.39     13.18 o 
 -16   4   1        7.02        0.84      6.97 o 
 -14   4   1       42.28       35.51      5.27 o 
 -12   4   1      252.88      244.06      7.95 o 
 -10   4   1      125.31       86.74      5.57 o 
  -8   4   1        6.82        1.97      2.23 o 
  -6   4   1     1706.33     1639.29     14.14 o 
  -4   4   1     3052.66     3190.79     25.32 o 
  -2   4   1       13.79        8.60      1.91 o 
   0   4   1    48189.43    48476.51    299.70 o 
   2   4   1    41239.11    41123.00    230.16 o 
   4   4   1      286.18      311.20      6.36 o 
   6   4   1      989.37     1036.87     10.70 o 
   8   4   1     1395.15     1653.68     15.87 o 
  10   4   1      153.55      176.98      6.75 o 
  12   4   1      367.89      355.30      8.36 o 
  14   4   1        0.04        4.12      4.54 o 
  16   4   1       52.56       55.31      7.83 o 
  18   4   1       21.19       32.99      8.76 o 
 -19   5   1        6.17        4.04      9.28 o 
 -17   5   1       91.20       94.25     15.01 o 
 -15   5   1      119.41      105.77     10.01 o 
 -13   5   1       18.99        3.67      4.50 o 
 -11   5   1      126.05      138.13      5.40 o 
  -9   5   1      204.95      213.99      5.70 o 
  -7   5   1       44.70       34.08      2.50 o 
  -5   5   1     2159.11     2046.37     16.49 o 
  -3   5   1     1248.19     1263.81     10.20 o 
  -1   5   1    76482.77    81270.68    520.63 o 
   1   5   1     1229.85     1303.81      9.97 o 
   3   5   1    10202.49     9700.23     64.86 o 
   5   5   1      575.17      595.71      7.67 o 
   7   5   1     4767.23     4934.29     38.84 o 
   9   5   1       22.16       19.53      2.99 o 
  11   5   1      345.35      335.79      7.51 o 
  13   5   1       66.83       69.36      6.15 o 
  15   5   1      646.66      546.86     16.09 o 
  17   5   1       22.88       34.51      5.75 o 
 -18   6   1       23.76       28.27     10.46 o 
 -16   6   1       35.56       36.18     10.77 o 
 -14   6   1      113.86       93.52      7.24 o 
 -12   6   1      258.63      250.67      9.11 o 
 -10   6   1       65.86       65.73      4.81 o 
  -8   6   1      384.74      387.56      7.24 o 
  -6   6   1     1136.70     1198.77     11.82 o 
  -4   6   1     6696.42     6687.02     45.27 o 
  -2   6   1     3226.33     3141.21     22.86 o 
   0   6   1    28438.82    28821.98    177.90 o 
   2   6   1      157.87      150.10      3.73 o 
   4   6   1      558.74      528.58      6.44 o 
   6   6   1      484.87      475.64      8.12 o 
   8   6   1      232.60      245.54      6.24 o 
  10   6   1      127.14      124.24      5.42 o 
  12   6   1        0.30        0.00      4.61 o 
  14   6   1       55.44       45.15      7.91 o 
  16   6   1        0.12        0.00      4.33 o 
  18   6   1       12.83       10.13      8.33 o 
 -17   7   1       83.28      124.98     11.87 o 
 -15   7   1       90.29       93.10      9.82 o 
 -13   7   1      538.32      546.83     13.52 o 
 -11   7   1     1518.66     1613.19     19.95 o 
  -9   7   1       22.38       19.90      3.00 o 
  -7   7   1      792.58      830.11     10.79 o 
  -5   7   1      953.59     1066.92     10.79 o 
  -3   7   1     2605.72     2475.56     21.47 o 
  -1   7   1      661.56      534.99      6.45 o 
   1   7   1      129.86      117.52      2.92 o 
   3   7   1     2837.91     2741.62     19.89 o 
   5   7   1     1729.20     1631.11     15.15 o 
   7   7   1      271.17      259.10      5.92 o 
   9   7   1       34.97       35.85      3.25 o 
  11   7   1      298.05      304.84      7.95 o 
  13   7   1      456.32      486.20     10.62 o 
  15   7   1       35.27       37.93      5.41 o 
  17   7   1        5.41        0.00      7.04 o 
 -18   8   1       20.40       31.88     10.57 o 
 -16   8   1       22.51       29.75      8.05 o 
 -14   8   1       43.20       48.92      7.54 o 
 -12   8   1      320.05      326.36     11.72 o 
 -10   8   1      253.91      276.76     11.31 o 
  -8   8   1      445.96      428.20      7.77 o 
  -6   8   1      144.61      123.55      4.04 o 
  -4   8   1      230.31      236.72      4.93 o 
  -2   8   1      981.99      904.66      9.25 o 
   0   8   1     1717.21     1664.59     15.08 o 
   2   8   1        1.69        1.10      1.46 o 
   4   8   1        0.57        9.65      2.10 o 
   6   8   1       33.39       32.45      2.75 o 
   8   8   1       66.80       58.23      3.46 o 
  10   8   1       53.00       49.15      3.48 o 
  12   8   1     1557.60     1538.07     24.09 o 
  14   8   1       71.90       75.25      7.46 o 
  16   8   1        0.59        0.00      5.77 o 
  18   8   1        0.92        8.78      9.27 o 
 -17   9   1       19.04       42.04      9.35 o 
 -15   9   1       20.95       28.33      7.91 o 
 -13   9   1       67.25       59.00      7.89 o 
 -11   9   1     1386.62     1378.95     21.25 o 
  -9   9   1       37.29       34.75      4.63 o 
  -7   9   1        0.27        3.50      2.61 o 
  -5   9   1     1340.62     1365.65     13.84 o 
  -3   9   1      965.48      961.89     17.73 o 
  -1   9   1     1992.87     2171.54     18.31 o 
   1   9   1        0.00        1.27      1.25 o 
   3   9   1      315.14      348.93      9.35 o 
   5   9   1     3437.37     3578.10     28.74 o 
   7   9   1        8.53       16.31      2.39 o 
   9   9   1       74.72       62.81      3.65 o 
  11   9   1        9.58       12.61      3.30 o 
  13   9   1     2830.39     2851.33     27.98 o 
  15   9   1      936.05      922.39     34.88 o 
  17   9   1       35.51       45.72      9.22 o 
 -16  10   1        2.10        0.63      7.32 o 
 -14  10   1       77.99       80.66      8.73 o 
 -12  10   1     1371.24     1517.94     39.01 o 
 -10  10   1      651.97      669.39     13.04 o 
  -8  10   1      123.06      117.72      5.06 o 
  -6  10   1       88.07       53.87      3.43 o 
  -4  10   1      727.94      786.36      9.86 o 
  -2  10   1     2946.50     3007.82     25.18 o 
   0  10   1      186.98      242.77      5.59 o 
   2  10   1      605.05      562.95      7.88 o 
   4  10   1     3397.53     3572.96     30.12 o 
   6  10   1      621.47      626.28      8.51 o 
   8  10   1      160.46      168.11      5.22 o 
  10  10   1      259.27      251.14      6.21 o 
  12  10   1     1919.76     2027.76     23.90 o 
  14  10   1       22.57       25.94      6.71 o 
  16  10   1        7.09        5.94      6.73 o 
 -17  11   1        7.03       12.86      8.55 o 
 -15  11   1        2.74        0.76      7.22 o 
 -13  11   1       25.79       25.06      7.34 o 
 -11  11   1      605.12      584.06     16.34 o 
  -9  11   1      805.61      798.04     14.91 o 
  -7  11   1       13.61       13.81      3.12 o 
  -5  11   1      496.01      478.40      8.13 o 
  -3  11   1       24.43       25.85      2.88 o 
  -1  11   1      199.76      210.29      5.93 o 
   1  11   1      257.02      275.90      4.47 o 
   3  11   1        0.72        3.16      2.81 o 
   5  11   1       11.06       14.27      2.47 o 
   7  11   1      287.39      318.57      6.51 o 
   9  11   1        0.22        0.00      2.37 o 
  11  11   1       61.97       45.77      3.80 o 
  13  11   1       15.67       19.71      6.38 o 
  15  11   1      101.46      106.51      9.61 o 
  17  11   1        0.03        0.00      8.38 o 
 -16  12   1        0.03        0.00      7.73 o 
 -14  12   1        5.19       15.06      7.09 o 
 -12  12   1       32.94       47.08      7.60 o 
 -10  12   1     2928.81     2979.44     40.18 o 
  -8  12   1      248.91      260.66      7.70 o 
  -6  12   1      158.42      155.88      8.50 o 
  -4  12   1     1494.87     1579.05     19.02 o 
  -2  12   1       15.51        6.90      2.60 o 
   0  12   1      783.03      764.60     11.07 o 
   2  12   1     1803.75     1905.82     17.48 o 
   4  12   1        0.12        2.87      2.21 o 
   6  12   1      543.00      608.74      9.34 o 
   8  12   1       82.17       67.71      3.83 o 
  10  12   1      904.47      943.34     11.65 o 
  12  12   1      632.16      638.76     18.85 o 
  14  12   1        9.30       12.47      6.97 o 
  16  12   1        0.73        0.65      7.72 o 
 -15  13   1      116.38       98.64     10.92 o 
 -13  13   1      816.96      864.82     24.12 o 
 -11  13   1      714.80      707.64     17.94 o 
  -9  13   1      499.46      539.72     19.42 o 
  -7  13   1        0.41        0.00      3.34 o 
  -5  13   1      496.74      505.20     10.36 o 
  -3  13   1     1616.05     1665.22     18.82 o 
  -1  13   1      933.78      972.92     13.31 o 
   1  13   1       42.48       28.99      3.48 o 
   3  13   1       28.06       31.46      2.80 o 
   5  13   1     2152.04     2209.86     21.01 o 
   7  13   1      201.26      205.88      7.96 o 
   9  13   1      133.40      141.95      6.69 o 
  11  13   1       63.48       45.04      7.31 o 
  13  13   1      206.74      205.31     10.47 o 
  15  13   1       18.72       31.08      8.81 o 
 -16  14   1       86.34       98.91     11.69 o 
 -14  14   1      214.89      228.33     12.86 o 
 -12  14   1       53.71       45.32      8.27 o 
 -10  14   1      775.39      822.01     28.15 o 
  -8  14   1     1086.67     1131.53     21.33 o 
  -6  14   1     1095.53     1157.42     19.31 o 
  -4  14   1      616.47      629.13     11.75 o 
  -2  14   1     1818.25     1817.20     20.41 o 
   0  14   1       23.28       39.72      3.99 o 
   2  14   1        3.15        0.00      2.35 o 
   4  14   1       65.95       51.08      3.57 o 
   6  14   1        0.06        0.00      2.65 o 
   8  14   1      104.99       99.19      4.98 o 
  10  14   1        4.51        0.00      6.26 o 
  12  14   1       20.15       17.87      7.13 o 
  14  14   1      109.54      138.61     17.99 o 
  16  14   1       21.07       32.55     10.23 o 
 -15  15   1       50.90       71.52     10.85 o 
 -13  15   1      333.30      399.86     15.67 o 
 -11  15   1       88.05       96.80     10.79 o 
  -9  15   1       18.44       10.50      8.19 o 
  -7  15   1       17.48       23.62      5.90 o 
  -5  15   1      134.64      156.89      7.97 o 
  -3  15   1      545.03      559.74     10.48 o 
  -1  15   1      150.07      149.31      7.55 o 
   1  15   1       32.59       22.44      3.40 o 
   3  15   1       35.88       31.93      2.93 o 
   5  15   1       39.34       44.07      3.40 o 
   7  15   1       53.48       46.05      3.97 o 
   9  15   1       40.70       42.96      6.87 o 
  11  15   1      164.05      179.01     10.83 o 
  13  15   1       12.78        6.05      7.87 o 
  15  15   1        0.38        0.00      8.76 o 
 -14  16   1       95.37      155.30     11.85 o 
 -12  16   1       92.15      110.67     12.73 o 
 -10  16   1       83.50       74.07      8.46 o 
  -8  16   1       60.22       53.41      7.76 o 
  -6  16   1      219.27      181.97      9.45 o 
  -4  16   1       14.83       13.26      5.11 o 
  -2  16   1       13.93       21.92      4.16 o 
   0  16   1       47.10       59.67      4.37 o 
   2  16   1       16.99       20.28      3.60 o 
   4  16   1      204.57      219.98      6.32 o 
   6  16   1      259.13      234.11      6.87 o 
   8  16   1        1.72        3.75      6.65 o 
  10  16   1      314.03      305.40     12.91 o 
  12  16   1       26.17       17.10      7.97 o 
  14  16   1       27.02       36.21      9.88 o 
 -13  17   1       48.02       67.67      9.37 o 
 -11  17   1       48.48       33.43      8.18 o 
  -9  17   1      306.93      320.12     13.08 o 
  -7  17   1       46.58       52.06      7.14 o 
  -5  17   1       15.82       17.72      5.82 o 
  -3  17   1        2.75        0.00      4.36 o 
  -1  17   1        1.26        2.47      4.09 o 
   1  17   1       67.32       61.83      5.10 o 
   3  17   1      246.05      240.20      5.95 o 
   5  17   1       27.59       28.16      3.11 o 
   7  17   1      256.78      257.26     10.13 o 
   9  17   1      546.64      554.69     17.46 o 
  11  17   1        0.09        0.00      6.70 o 
  13  17   1        0.06        0.00      8.32 o 
 -12  18   1       44.02       47.45      8.91 o 
 -10  18   1      340.76      340.27     26.00 o 
  -8  18   1      331.42      380.53     14.24 o 
  -6  18   1      180.18      168.38      9.84 o 
  -4  18   1       90.54      103.92      7.82 o 
  -2  18   1       30.45       17.80      5.21 o 
   0  18   1       95.03       91.32      6.35 o 
   2  18   1      228.11      218.74      8.14 o 
   4  18   1       10.54       10.99      2.62 o 
   6  18   1        8.59        8.62      5.51 o 
   8  18   1      160.38      163.79     10.32 o 
  10  18   1      245.94      241.33     12.65 o 
  12  18   1        0.00        0.00     11.26 o 
 -11  19   1       57.14       72.89      9.80 o 
  -9  19   1       50.61       40.37     10.94 o 
  -7  19   1       69.66       69.22      8.10 o 
  -5  19   1        1.09        8.65      5.52 o 
  -3  19   1      341.82      384.87     18.39 o 
  -1  19   1      457.00      432.76     11.46 o 
   1  19   1       23.93       14.46      5.24 o 
   3  19   1        5.99        5.24      3.37 o 
   5  19   1       11.84        7.99      4.42 o 
   7  19   1       76.11       72.50      7.91 o 
   9  19   1      186.47      232.19     12.72 o 
  11  19   1       61.17       70.13     10.73 o 
 -10  20   1       14.48       35.60      8.46 o 
  -8  20   1       10.86        2.87      7.73 o 
  -6  20   1        1.43        0.66      6.21 o 
  -4  20   1        3.68        0.00      5.70 o 
  -2  20   1       16.02       18.56      6.29 o 
   0  20   1      102.63       86.91      7.20 o 
   2  20   1        0.00        4.59      4.65 o 
   4  20   1        2.74        0.00      6.37 o 
   6  20   1      107.89      123.24      8.35 o 
   8  20   1       60.71       59.84      9.11 o 
  10  20   1        0.06       15.40      8.29 o 
  -9  21   1        0.83        0.00      7.15 o 
  -7  21   1       26.42       27.49      8.18 o 
  -5  21   1       43.22       41.37      7.85 o 
  -3  21   1      145.03      149.47      9.46 o 
  -1  21   1       94.58       83.05      9.69 o 
   1  21   1        4.93        9.91      5.10 o 
   3  21   1      164.51      172.50     13.31 o 
   5  21   1      135.53      180.85     28.59 o 
   7  21   1       14.18       16.50      5.56 o 
   9  21   1       64.71       45.34      9.22 o 
  -8  22   1        0.84        0.86      7.39 o 
  -6  22   1       13.74        7.07      8.04 o 
  -4  22   1        3.01        2.36      6.62 o 
  -2  22   1        6.35        5.98      6.33 o 
   0  22   1       30.31       31.74      6.08 o 
   2  22   1      286.94      288.80     17.84 o 
   4  22   1       86.44      100.97     14.79 o 
   6  22   1       22.46       30.53     12.45 o 
   8  22   1      111.83      111.49      8.54 o 
  -7  23   1       15.76       13.97      8.30 o 
  -5  23   1        6.75       11.69      7.13 o 
  -3  23   1        1.60        0.00      6.23 o 
  -1  23   1        7.51        3.64     11.95 o 
   1  23   1        1.06       11.92     12.72 o 
   3  23   1        0.09        0.00     10.97 o 
   5  23   1        4.64        1.00     12.76 o 
   7  23   1       37.58       68.63     19.05 o 
  -4  24   1        2.99        6.04      6.94 o 
  -2  24   1        1.64       10.28      8.49 o 
   0  24   1        0.01        0.00     13.10 o 
   2  24   1        1.58        5.95     13.74 o 
   4  24   1        0.36       21.61     15.12 o 
  -1  25   1       42.17        4.57     14.69 o 
   1  25   1        0.04        0.00     14.00 o 
 -18   0   2       79.49       80.97     23.02 o 
 -16   0   2     1381.75     1289.10     42.97 o 
 -14   0   2        5.29        0.00      5.90 o 
 -12   0   2      182.24      207.11     11.12 o 
 -10   0   2        0.01        5.03      6.65 o 
  -8   0   2    11791.21    12417.10    117.45 o 
  -6   0   2       33.31       39.83      3.04 o 
  -4   0   2     1479.68     1647.86     23.78 o 
  -2   0   2       10.90        8.69      2.64 o 
   0   0   2    18838.00    17780.28    188.22 o 
   2   0   2   102203.63   102198.22   2596.00 o 
   4   0   2     5330.79     5463.57     52.49 o 
   6   0   2     1005.05     1124.54     18.13 o 
   8   0   2     1009.31     1250.87     19.04 o 
  10   0   2       75.09      125.73      8.46 o 
  12   0   2      546.67      528.97     15.66 o 
  14   0   2       30.65       26.74      7.76 o 
  16   0   2        0.85        0.95      7.53 o 
  18   0   2       10.22        0.00     17.46 o 
 -19   1   2        1.64        2.73     14.29 o 
 -17   1   2        0.85       11.98      9.42 o 
 -15   1   2       19.00        5.50      6.08 o 
 -13   1   2        1.13        0.00      4.06 o 
 -11   1   2      565.88      650.40     11.31 o 
  -9   1   2     1600.68     1562.16     17.16 o 
  -7   1   2      540.82      591.72      7.54 o 
  -5   1   2     8185.48     8842.34     61.40 o 
  -3   1   2     3990.30     3489.11     31.49 o 
  -1   1   2       73.17       86.05      4.01 o 
   1   1   2     1051.61     1140.77      8.92 o 
   3   1   2    10790.87     9580.47     57.37 o 
   5   1   2     4073.10     4166.92     30.38 o 
   7   1   2      175.56      198.85      6.54 o 
   9   1   2       24.22       17.38      2.77 o 
  11   1   2      148.71      145.16      5.54 o 
  13   1   2        2.92        1.76      4.35 o 
  15   1   2      197.51      228.12     13.47 o 
  17   1   2        2.36        0.00      6.73 o 
  19   1   2        9.78       20.32      8.64 o 
 -18   2   2        7.90        0.00     10.37 o 
 -16   2   2      398.08      382.33     17.03 o 
 -14   2   2       30.56       35.85      5.73 o 
 -12   2   2       68.33       67.13      4.97 o 
 -10   2   2     1452.42     1404.79     15.47 o 
  -8   2   2     3124.05     3188.19     24.67 o 
  -6   2   2     1253.79     1269.50     12.11 o 
  -4   2   2     2117.59     1711.33     15.21 o 
  -2   2   2       71.01       79.17      5.18 o 
   0   2   2    43114.94    43754.19    495.60 o 
   2   2   2     5731.83     5646.33     36.86 o 
   4   2   2     7044.33     7179.53     48.68 o 
   6   2   2      181.10      171.47      4.93 o 
   8   2   2      263.67      261.13      5.91 o 
  10   2   2        8.81        6.10      2.68 o 
  12   2   2     1246.45     1210.41     17.27 o 
  14   2   2      421.56      393.97     13.96 o 
  16   2   2       47.47       51.30      7.05 o 
  18   2   2       46.77       73.81      9.89 o 
 -19   3   2        2.49       14.71     16.67 o 
 -17   3   2       19.27       29.62      8.72 o 
 -15   3   2      513.02      473.81     18.06 o 
 -13   3   2      108.83      117.11      6.69 o 
 -11   3   2        9.50        4.84      2.63 o 
  -9   3   2      619.15      682.84     10.02 o 
  -7   3   2      834.71      780.35      8.60 o 
  -5   3   2      429.25      457.29      6.65 o 
  -3   3   2       32.80       42.77      4.61 o 
  -1   3   2    84863.25    86720.77    870.68 o 
   1   3   2     5735.97     5383.24     37.52 o 
   3   3   2    10790.42     9753.17     65.50 o 
   5   3   2      115.52      119.68      3.36 o 
   7   3   2     5509.39     5517.18     38.27 o 
   9   3   2       26.16       25.14      2.78 o 
  11   3   2       51.90       36.47      3.64 o 
  13   3   2      531.07      478.68     12.03 o 
  15   3   2      183.32      181.12      9.65 o 
  17   3   2        1.72        9.14      6.56 o 
  19   3   2       22.34       26.49      9.11 o 
 -18   4   2       31.28       37.85      9.33 o 
 -16   4   2      312.96      326.96     17.99 o 
 -14   4   2      379.78      330.83     10.18 o 
 -12   4   2       14.96        3.66      4.91 o 
 -10   4   2      735.09      668.50      9.76 o 
  -8   4   2     2118.72     2263.61     18.99 o 
  -6   4   2       76.46       99.43      2.94 o 
  -4   4   2       55.98       47.92      3.47 o 
  -2   4   2      810.86      759.99      9.21 o 
   0   4   2    29820.51    30457.81    213.67 o 
   2   4   2     9950.38     9730.33     70.39 o 
   4   4   2        6.60        9.67      1.66 o 
   6   4   2     4099.39     3924.23     31.06 o 
   8   4   2     1613.19     1706.79     18.09 o 
  10   4   2      254.73      249.52      6.42 o 
  12   4   2     4186.65     3959.34     43.59 o 
  14   4   2      794.38      765.32     16.76 o 
  16   4   2        7.01       11.10      6.52 o 
  18   4   2       10.92       17.08      8.71 o 
 -17   5   2       55.62       37.38      8.78 o 
 -15   5   2       91.03       82.88      9.36 o 
 -13   5   2      315.90      314.54     11.94 o 
 -11   5   2      653.95      715.29     11.79 o 
  -9   5   2     3276.22     3410.76     27.20 o 
  -7   5   2      166.85      201.46      5.15 o 
  -5   5   2        5.41        2.11      1.74 o 
  -3   5   2    10610.11    10760.78     96.84 o 
  -1   5   2    39776.36    40412.41    293.52 o 
   1   5   2      288.03      293.07      7.36 o 
   3   5   2     4314.74     4014.83     30.04 o 
   5   5   2     2833.70     2911.50     24.66 o 
   7   5   2     4254.35     4828.90     37.92 o 
   9   5   2      274.41      309.97      8.16 o 
  11   5   2      220.26      215.81      7.44 o 
  13   5   2      106.54      107.86     10.92 o 
  15   5   2       49.21       55.52      7.16 o 
  17   5   2       64.97       45.89      8.05 o 
 -18   6   2        2.91        0.00      7.67 o 
 -16   6   2       28.85       41.22      8.71 o 
 -14   6   2        3.99        4.82      6.33 o 
 -12   6   2      472.27      454.47     11.18 o 
 -10   6   2       55.69       71.66      4.03 o 
  -8   6   2     1276.54     1307.91     14.13 o 
  -6   6   2      340.69      316.93      5.84 o 
  -4   6   2      889.74      909.74     10.65 o 
  -2   6   2     1586.37     1505.47     13.27 o 
   0   6   2    14549.99    13838.22    128.93 o 
   2   6   2     1181.12     1015.31     10.72 o 
   4   6   2     1259.81     1158.91     12.17 o 
   6   6   2     2037.00     1912.23     18.63 o 
   8   6   2        7.19       18.80      2.80 o 
  10   6   2      394.62      401.67      8.15 o 
  12   6   2      294.69      279.76     10.50 o 
  14   6   2       76.22       82.66     11.08 o 
  16   6   2        1.13        0.00      6.08 o 
  18   6   2       13.80       14.72      8.56 o 
 -17   7   2       40.51       41.05      9.34 o 
 -15   7   2      199.72      217.93     22.00 o 
 -13   7   2        5.32        0.00      5.35 o 
 -11   7   2     2649.15     2506.60     35.55 o 
  -9   7   2       13.34       17.32      3.06 o 
  -7   7   2      575.70      607.77      8.15 o 
  -5   7   2     2144.58     2341.76     22.52 o 
  -3   7   2     3648.65     3680.50     27.22 o 
  -1   7   2     4059.40     3782.61     31.25 o 
   1   7   2      983.45     1001.51     10.01 o 
   3   7   2       63.98       47.86      2.08 o 
   5   7   2     7629.34     8042.29     59.55 o 
   7   7   2      308.97      311.39      7.61 o 
   9   7   2       54.43       53.74      3.87 o 
  11   7   2      695.16      657.82     15.99 o 
  13   7   2      190.21      200.90      8.84 o 
  15   7   2       36.84       36.11      7.23 o 
  17   7   2        3.69        4.48      5.49 o 
 -18   8   2       14.37       13.19      8.53 o 
 -16   8   2       20.16       38.74      8.78 o 
 -14   8   2        0.21        0.00      6.17 o 
 -12   8   2        8.61        0.00      5.15 o 
 -10   8   2     1409.85     1442.37     18.18 o 
  -8   8   2      464.38      458.02      7.79 o 
  -6   8   2      183.45      186.28      5.90 o 
  -4   8   2     1075.62     1092.85     11.82 o 
  -2   8   2      988.52     1102.49     11.41 o 
   0   8   2       21.83       38.55      2.73 o 
   2   8   2     1121.99     1030.12     11.35 o 
   4   8   2     5167.79     5569.29     38.53 o 
   6   8   2       63.10       56.32      3.63 o 
   8   8   2      731.46      712.23     11.08 o 
  10   8   2       26.70       16.58      3.75 o 
  12   8   2     1875.52     1945.48     25.71 o 
  14   8   2      291.90      294.56     13.42 o 
  16   8   2        0.18        0.00      7.10 o 
  18   8   2       12.68       20.72      5.56 o 
 -17   9   2        8.47       10.50      8.31 o 
 -15   9   2       21.45       27.18      8.01 o 
 -13   9   2      386.70      410.78     14.10 o 
 -11   9   2      101.93      109.77      7.76 o 
  -9   9   2      155.45      160.18      5.40 o 
  -7   9   2      570.33      595.86     11.24 o 
  -5   9   2      460.71      480.82      7.11 o 
  -3   9   2     5732.56     5804.69     43.50 o 
  -1   9   2      365.70      393.57      5.75 o 
   1   9   2     4267.90     4449.22     34.11 o 
   3   9   2      344.82      340.71      6.55 o 
   5   9   2     1594.27     1629.67     15.18 o 
   7   9   2     1184.70     1442.58     15.36 o 
   9   9   2      431.95      418.08      9.59 o 
  11   9   2      292.44      293.68      8.24 o 
  13   9   2      205.99      241.00      8.98 o 
  15   9   2       40.82       31.02      5.82 o 
  17   9   2        3.80        1.81      4.86 o 
 -16  10   2       11.46       12.76      7.84 o 
 -14  10   2      286.36      280.97     13.86 o 
 -12  10   2        1.53        2.26      7.37 o 
 -10  10   2      167.36      181.91     11.03 o 
  -8  10   2       91.93       78.63      4.00 o 
  -6  10   2       77.49       98.49      3.84 o 
  -4  10   2      146.66      179.46      4.67 o 
  -2  10   2     2033.65     2060.87     18.15 o 
   0  10   2     4154.20     4396.08     45.42 o 
   2  10   2        3.34        3.14      2.30 o 
   4  10   2      548.04      548.90      8.46 o 
   6  10   2      120.67      128.79      4.90 o 
   8  10   2      105.32       80.14      4.40 o 
  10  10   2       61.56       46.21      4.92 o 
  12  10   2     1250.61     1313.72     22.06 o 
  14  10   2      259.54      244.82      9.54 o 
  16  10   2        2.61        5.56      4.80 o 
 -17  11   2       15.81       27.70      9.41 o 
 -15  11   2       38.83       49.47      9.35 o 
 -13  11   2      152.90      189.35     10.84 o 
 -11  11   2       50.64       86.96      8.18 o 
  -9  11   2      144.01      102.20      8.60 o 
  -7  11   2       40.52       33.78      3.31 o 
  -5  11   2       26.92       38.64      3.08 o 
  -3  11   2        0.42        2.68      2.26 o 
  -1  11   2       77.74       94.58      4.14 o 
   1  11   2        0.95        0.43      2.45 o 
   3  11   2      196.31      188.91      5.69 o 
   5  11   2       30.98       34.29      3.00 o 
   7  11   2      256.49      235.81      7.38 o 
   9  11   2       63.71       48.65      4.68 o 
  11  11   2        3.19        0.00      4.29 o 
  13  11   2       30.35       18.86      5.60 o 
  15  11   2       77.41       80.97      6.38 o 
  17  11   2       37.33       52.54      9.74 o 
 -16  12   2        5.56        0.45      7.90 o 
 -14  12   2      317.25      385.02     16.24 o 
 -12  12   2      249.72      259.89     11.81 o 
 -10  12   2     2877.53     2949.82     39.66 o 
  -8  12   2      116.88       95.86      6.87 o 
  -6  12   2        2.17        0.00      2.58 o 
  -4  12   2      413.73      481.67     10.17 o 
  -2  12   2       25.19       15.96      2.87 o 
   0  12   2       84.39       81.59      4.18 o 
   2  12   2      647.83      634.46     10.31 o 
   4  12   2        4.36        9.50      2.37 o 
   6  12   2      157.32      159.69      5.34 o 
   8  12   2       89.65      117.83      5.54 o 
  10  12   2        1.05        0.00      3.90 o 
  12  12   2        3.65        0.00      4.62 o 
  14  12   2        5.27        0.00      4.76 o 
  16  12   2       36.81       51.16     10.46 o 
 -15  13   2       42.92       69.18     10.34 o 
 -13  13   2      303.80      329.55     13.89 o 
 -11  13   2      177.22      146.23      9.75 o 
  -9  13   2      248.42      238.37     10.51 o 
  -7  13   2       43.38       21.33      5.78 o 
  -5  13   2      162.42      167.86      5.59 o 
  -3  13   2     1087.90     1148.42     14.64 o 
  -1  13   2      161.72      148.94      5.64 o 
   1  13   2        6.15        4.09      2.94 o 
   3  13   2      190.41      202.78      5.99 o 
   5  13   2      166.88      180.41      5.34 o 
   7  13   2       51.61       51.71      4.45 o 
   9  13   2      832.36      859.26     13.56 o 
  11  13   2       75.63       73.86      7.22 o 
  13  13   2        0.39        0.00      5.54 o 
  15  13   2       35.77       16.07      9.26 o 
 -14  14   2        0.75        6.66      7.84 o 
 -12  14   2       25.81       33.32      7.60 o 
 -10  14   2      123.25      102.45      8.47 o 
  -8  14   2       60.20       45.27      6.44 o 
  -6  14   2        6.14        6.96      4.69 o 
  -4  14   2      526.89      586.05     10.16 o 
  -2  14   2     1502.62     1465.67     20.30 o 
   0  14   2       94.64       91.04      5.04 o 
   2  14   2       31.48       27.28      3.48 o 
   4  14   2      207.17      220.22      6.87 o 
   6  14   2      154.34      153.27      6.05 o 
   8  14   2       82.14       78.24      5.45 o 
  10  14   2       54.39       71.65      6.98 o 
  12  14   2      118.61      143.67     13.29 o 
  14  14   2        0.56        4.29      8.00 o 
 -15  15   2      104.08      118.46     20.63 o 
 -13  15   2      470.32      491.32     17.16 o 
 -11  15   2      142.49      127.96      9.81 o 
  -9  15   2      113.77      113.23      8.50 o 
  -7  15   2       51.19       53.76      8.71 o 
  -5  15   2      357.27      338.26     11.36 o 
  -3  15   2      118.48      121.99      6.38 o 
  -1  15   2       22.73       25.81      4.88 o 
   1  15   2      285.84      300.83      9.70 o 
   3  15   2        4.91        1.83      3.22 o 
   5  15   2       11.63       12.36      4.41 o 
   7  15   2        6.95        3.17      3.66 o 
   9  15   2      368.82      429.84     10.80 o 
  11  15   2       88.24      100.22      7.79 o 
  13  15   2        0.46        4.29      8.02 o 
  15  15   2       16.42       21.69      9.75 o 
 -14  16   2        2.41       15.90      8.83 o 
 -12  16   2       92.72      119.56     10.52 o 
 -10  16   2        0.06        0.00      5.75 o 
  -8  16   2        9.57        8.04      5.79 o 
  -6  16   2        0.11        1.27      5.83 o 
  -4  16   2      383.58      406.44     12.72 o 
  -2  16   2      159.56      166.12      7.52 o 
   0  16   2      432.98      461.32     13.66 o 
   2  16   2       30.74       47.14      5.12 o 
   4  16   2        5.91        3.84      3.83 o 
   6  16   2      253.84      252.01     13.31 o 
   8  16   2      347.66      354.36      9.96 o 
  10  16   2       19.24        2.89      8.25 o 
  12  16   2       31.39       38.33      9.55 o 
  14  16   2        4.17        0.00      7.93 o 
 -13  17   2       11.58        8.85      8.00 o 
 -11  17   2       53.04       37.13      8.12 o 
  -9  17   2       78.26       48.07      9.32 o 
  -7  17   2      188.02      200.16     15.41 o 
  -5  17   2      472.92      501.40     14.60 o 
  -3  17   2      234.33      265.31     10.21 o 
  -1  17   2       29.48       23.36      5.07 o 
   1  17   2      400.98      415.12     12.06 o 
   3  17   2       54.07       66.36      5.79 o 
   5  17   2        0.26        0.00      4.46 o 
   7  17   2        2.03        0.00      4.02 o 
   9  17   2      226.65      261.34      9.63 o 
  11  17   2       95.92      114.34     14.04 o 
  13  17   2        0.57        0.00     13.27 o 
 -12  18   2        2.43       14.29      8.26 o 
 -10  18   2       28.27       37.73      7.80 o 
  -8  18   2       25.91       32.91      7.17 o 
  -6  18   2      638.10      667.29     17.38 o 
  -4  18   2       82.65       82.41      7.57 o 
  -2  18   2        2.47        5.49      4.89 o 
   0  18   2      222.19      233.61      9.03 o 
   2  18   2       98.30       84.41      6.50 o 
   4  18   2      340.08      334.61     10.36 o 
   6  18   2      126.13      110.89     11.46 o 
   8  18   2        9.94        0.00      4.47 o 
  10  18   2       80.17       84.56      9.67 o 
  12  18   2       21.69       11.44     17.29 o 
 -11  19   2       15.94       11.76      7.87 o 
  -9  19   2       22.70       22.16      7.34 o 
  -7  19   2       21.08       29.51      6.93 o 
  -5  19   2       20.58       14.12      6.17 o 
  -3  19   2       27.90       15.99      5.82 o 
  -1  19   2        5.77       13.56      6.25 o 
   1  19   2      271.92      299.19     10.84 o 
   3  19   2        2.36        0.47      5.47 o 
   5  19   2       72.78       86.64      7.77 o 
   7  19   2       40.23       24.08      6.15 o 
   9  19   2       46.65       47.46      6.96 o 
  11  19   2        2.01        0.00      8.22 o 
 -10  20   2        6.43       12.11      7.55 o 
  -8  20   2       89.51       88.37     10.06 o 
  -6  20   2       26.21       28.98      8.34 o 
  -4  20   2        0.54        0.00      5.59 o 
  -2  20   2        4.30        0.00      5.25 o 
   0  20   2        2.40        0.00      5.21 o 
   2  20   2      582.43      640.88     29.42 o 
   4  20   2      126.48      110.93      8.16 o 
   6  20   2       61.52       56.69      6.74 o 
   8  20   2       23.43       45.59     14.80 o 
  10  20   2       31.09       43.30      7.76 o 
  -9  21   2        8.24        0.00      7.13 o 
  -7  21   2        0.10        1.63      7.26 o 
  -5  21   2       26.98       11.70      7.64 o 
  -3  21   2        2.57        1.19      6.49 o 
  -1  21   2       14.72       12.10      6.45 o 
   1  21   2        1.47        1.61      7.04 o 
   3  21   2      250.26      292.91     12.72 o 
   5  21   2       60.14       38.31     10.18 o 
   7  21   2       19.88       26.95     11.38 o 
   9  21   2       72.69       58.80     17.06 o 
  -8  22   2        9.80        7.73      8.44 o 
  -6  22   2      181.12      208.15     13.14 o 
  -4  22   2       21.93       20.19      7.83 o 
  -2  22   2        1.05        0.00      6.46 o 
   0  22   2      281.29      292.14     13.13 o 
   2  22   2       56.44       88.81     11.58 o 
   4  22   2      127.56      147.62      8.41 o 
   6  22   2        5.20        1.66     11.80 o 
   8  22   2      232.67      209.37     22.69 o 
  -7  23   2        2.28        0.00      7.99 o 
  -5  23   2        1.37        0.00      7.74 o 
  -3  23   2       70.05       76.68      9.76 o 
  -1  23   2       64.84       35.33      8.17 o 
   1  23   2      265.54      200.94     12.79 o 
   3  23   2       84.23      109.45     11.02 o 
   5  23   2       36.86       57.69     13.78 o 
   7  23   2       95.86      117.30     20.44 o 
  -4  24   2       13.04        8.67      9.51 o 
  -2  24   2        6.55        2.91      7.93 o 
   0  24   2        6.28        3.93      7.15 o 
   2  24   2        1.16       13.76      6.23 o 
   4  24   2        1.38       13.51     14.30 o 
 -19   1   3       22.47        0.00     12.31 o 
 -17   1   3        7.65        0.00      7.64 o 
 -15   1   3       81.51       84.76     11.61 o 
 -13   1   3        4.51        0.00      6.24 o 
 -11   1   3      129.37      157.10      5.99 o 
  -9   1   3      379.70      404.39      8.52 o 
  -7   1   3      209.18      226.65      4.60 o 
  -5   1   3       67.27       88.47      3.04 o 
  -3   1   3      302.42      246.80      4.50 o 
  -1   1   3     3747.63     3526.97     32.03 o 
   1   1   3     3694.96     3647.43     25.07 o 
   3   1   3     2288.67     2212.56     17.09 o 
   5   1   3       43.06       33.65      3.38 o 
   7   1   3        4.06        5.65      2.27 o 
   9   1   3      148.53      131.93      4.76 o 
  11   1   3      704.82      707.04     11.99 o 
  13   1   3      265.94      284.95     12.39 o 
  15   1   3       12.98        6.33      5.64 o 
  17   1   3        6.78        8.33      6.39 o 
 -18   2   3       42.78       48.60     11.44 o 
 -16   2   3      100.89      105.99     11.37 o 
 -14   2   3      158.17      153.88     10.31 o 
 -12   2   3       12.06       12.09      4.35 o 
 -10   2   3       30.51       29.77      4.23 o 
  -8   2   3        0.02        4.98      2.21 o 
  -6   2   3      210.32      259.88      5.42 o 
  -4   2   3      792.04      705.49     17.31 o 
  -2   2   3     3456.02     3421.10     44.75 o 
   0   2   3      970.95      904.82     17.66 o 
   2   2   3     1397.28     1297.70     10.99 o 
   4   2   3     4457.17     4860.89     37.97 o 
   6   2   3        3.32        0.00      2.14 o 
   8   2   3     2369.16     2280.71     21.90 o 
  10   2   3        2.79        0.00      2.61 o 
  12   2   3     2705.16     2561.97     33.73 o 
  14   2   3       35.70       30.66      5.98 o 
  16   2   3        1.82        0.00      5.46 o 
  18   2   3       27.98       28.01      8.87 o 
 -17   3   3       29.28       25.91      9.06 o 
 -15   3   3       16.24       19.79      9.31 o 
 -13   3   3      580.61      574.07     16.87 o 
 -11   3   3      187.86      159.55      6.46 o 
  -9   3   3      190.01      192.17      5.34 o 
  -7   3   3     5957.21     6052.66     51.05 o 
  -5   3   3      892.02      845.57     10.46 o 
  -3   3   3     5045.87     5051.84     56.70 o 
  -1   3   3    41143.00    41497.09    375.54 o 
   1   3   3     8605.03     8522.15     55.48 o 
   3   3   3    18706.21    18595.27    137.80 o 
   5   3   3     7068.25     7134.26     54.24 o 
   7   3   3      519.36      513.09     11.32 o 
   9   3   3      600.26      589.11      9.95 o 
  11   3   3      714.44      741.34     13.00 o 
  13   3   3       99.48      125.90     12.02 o 
  15   3   3      343.68      300.54     11.75 o 
  17   3   3       12.83       11.24      6.88 o 
 -18   4   3       28.79       30.19     10.94 o 
 -16   4   3      180.18      198.88     15.67 o 
 -14   4   3        2.27        4.07      5.93 o 
 -12   4   3       46.67       61.58      6.16 o 
 -10   4   3       19.76       25.57      3.32 o 
  -8   4   3      437.01      488.95      7.83 o 
  -6   4   3     1445.83     1583.11     18.60 o 
  -4   4   3     1572.41     1702.31     16.87 o 
  -2   4   3      461.84      479.26     10.53 o 
   0   4   3     1211.81     1384.84     14.56 o 
   2   4   3     1520.71     1422.18     14.29 o 
   4   4   3     1587.46     1629.56     17.15 o 
   6   4   3      716.10      671.68     10.26 o 
   8   4   3       15.10        3.69      3.07 o 
  10   4   3        0.49        0.57      3.00 o 
  12   4   3     2031.44     2004.01     27.70 o 
  14   4   3       45.73       53.70      6.75 o 
  16   4   3        3.47       11.74      6.15 o 
  18   4   3        6.74       12.21      7.46 o 
 -17   5   3       22.44       16.23     11.89 o 
 -15   5   3      136.14      144.98     15.13 o 
 -13   5   3       48.91       29.79      7.45 o 
 -11   5   3      208.83      196.22     10.84 o 
  -9   5   3     2787.53     2992.67     26.01 o 
  -7   5   3     1696.90     1900.18     24.77 o 
  -5   5   3     1225.82     1356.39     16.28 o 
  -3   5   3     3039.19     3028.51     28.93 o 
  -1   5   3    34093.21    34081.38    290.49 o 
   1   5   3     4712.55     4153.32     31.77 o 
   3   5   3      587.93      589.36      8.25 o 
   5   5   3       31.04       31.01      3.64 o 
   7   5   3     1670.58     1546.69     19.45 o 
   9   5   3       33.18       43.04      4.31 o 
  11   5   3     2151.97     2076.91     24.29 o 
  13   5   3      123.06      148.79      8.51 o 
  15   5   3       57.36       46.00      6.92 o 
  17   5   3       50.08       54.77      8.67 o 
 -18   6   3        9.40       24.48     10.87 o 
 -16   6   3      593.36      621.63     35.88 o 
 -14   6   3      253.47      255.93     16.92 o 
 -12   6   3      154.75      123.26      7.86 o 
 -10   6   3     2106.25     2051.63     26.88 o 
  -8   6   3     2954.18     2840.38     31.28 o 
  -6   6   3        3.90        0.00      2.43 o 
  -4   6   3       75.87       81.35      3.74 o 
  -2   6   3      197.31      219.93      5.81 o 
   0   6   3     9688.18     9474.70     73.29 o 
   2   6   3       61.82       59.88      3.44 o 
   4   6   3     4386.54     4377.33     38.06 o 
   6   6   3      268.88      215.48      6.64 o 
   8   6   3      501.42      537.98     10.41 o 
  10   6   3       58.82       78.38      5.66 o 
  12   6   3      522.62      574.13     19.60 o 
  14   6   3      620.39      633.41     16.04 o 
  16   6   3       19.79       29.90      8.44 o 
  18   6   3       11.36        3.20     10.00 o 
 -17   7   3       70.54       65.99     10.03 o 
 -15   7   3        0.00        0.56      6.88 o 
 -13   7   3        4.72        0.00      5.42 o 
 -11   7   3     1910.46     1968.71     28.17 o 
  -9   7   3      225.24      234.46      7.56 o 
  -7   7   3        0.25        2.56      2.78 o 
  -5   7   3      559.66      607.36     10.31 o 
  -3   7   3     1080.99     1399.31     16.64 o 
  -1   7   3      568.58      495.36      7.62 o 
   1   7   3        0.04        2.25      1.77 o 
   3   7   3     1674.49     1680.03     17.26 o 
   5   7   3     2832.72     2972.82     31.07 o 
   7   7   3      236.37      217.54      6.67 o 
   9   7   3      132.81      119.59      7.90 o 
  11   7   3      215.67      207.56      9.80 o 
  13   7   3      302.31      281.69     13.61 o 
  15   7   3       79.08       66.62      8.18 o 
  17   7   3       83.43       71.39      9.31 o 
 -18   8   3       12.32        4.06     13.09 o 
 -16   8   3        3.19        0.00      6.64 o 
 -14   8   3       87.61       81.56      9.22 o 
 -12   8   3      710.69      639.03     15.35 o 
 -10   8   3     2176.85     2169.58     27.75 o 
  -8   8   3     1313.06     1286.44     20.06 o 
  -6   8   3       44.23       31.65      3.34 o 
  -4   8   3     1257.56     1424.31     15.03 o 
  -2   8   3     1348.58     1245.79     14.12 o 
   0   8   3      117.69       89.76      3.39 o 
   2   8   3     1141.66     1140.23     12.62 o 
   4   8   3     4655.52     4850.50     43.28 o 
   6   8   3     5214.02     5122.06     44.49 o 
   8   8   3      191.01      229.74      7.43 o 
  10   8   3       94.66       93.94      6.35 o 
  12   8   3      338.68      381.09     13.64 o 
  14   8   3      530.28      485.22     16.22 o 
  16   8   3       11.42       10.23      6.62 o 
 -17   9   3       15.88       27.26      9.04 o 
 -15   9   3        5.99        0.00      6.62 o 
 -13   9   3       32.00       22.13      6.73 o 
 -11   9   3     1234.96     1210.10     21.09 o 
  -9   9   3      793.49      833.95     13.74 o 
  -7   9   3       69.29       72.94      5.34 o 
  -5   9   3      179.61      190.65      9.36 o 
  -3   9   3     7214.29     7873.72     66.08 o 
  -1   9   3    15062.55    15240.16    109.27 o 
   1   9   3      179.77      139.38      4.50 o 
   3   9   3       33.54       23.18      2.87 o 
   5   9   3        0.13        0.00      3.54 o 
   7   9   3     1037.50     1146.95     16.25 o 
   9   9   3        0.12        0.00      3.71 o 
  11   9   3       49.87       62.21      6.65 o 
  13   9   3      238.62      219.11     11.28 o 
  15   9   3        7.89       10.13      8.20 o 
  17   9   3        3.74        8.32      6.93 o 
 -16  10   3        3.57       12.16      7.63 o 
 -14  10   3       35.55       31.49      7.80 o 
 -12  10   3      347.34      426.47     15.57 o 
 -10  10   3     1043.80     1070.20     20.45 o 
  -8  10   3      705.63      811.69     14.24 o 
  -6  10   3       86.01       96.39      5.31 o 
  -4  10   3     1251.81     1494.43     18.14 o 
  -2  10   3      608.62      538.03      9.88 o 
   0  10   3      135.72      126.37      5.28 o 
   2  10   3      158.53      177.02      8.63 o 
   4  10   3     1411.90     1508.80     17.64 o 
   6  10   3      556.11      567.62      9.79 o 
   8  10   3       43.59       46.22      4.21 o 
  10  10   3      644.70      643.76     13.83 o 
  12  10   3       50.97       44.60      7.28 o 
  14  10   3      156.70      157.49      9.87 o 
  16  10   3       22.27       14.27      6.62 o 
 -17  11   3       53.12       73.64     10.85 o 
 -15  11   3        4.07        4.82      7.40 o 
 -13  11   3        1.53        0.00      6.76 o 
 -11  11   3      311.35      325.42     12.63 o 
  -9  11   3      299.83      250.20     10.58 o 
  -7  11   3      186.05      204.70      5.98 o 
  -5  11   3      693.39      645.18     13.20 o 
  -3  11   3      418.32      387.65      8.80 o 
  -1  11   3     3179.55     3212.03     28.52 o 
   1  11   3      401.25      371.86      7.29 o 
   3  11   3       32.18       29.33      3.65 o 
   5  11   3        9.21        4.82      3.61 o 
   7  11   3      162.79      188.73      5.68 o 
   9  11   3      148.04      143.28      6.41 o 
  11  11   3       86.15       94.21      7.39 o 
  13  11   3       34.19        8.87      5.64 o 
  15  11   3        0.30        0.00      5.96 o 
 -16  12   3       10.49       10.01      8.81 o 
 -14  12   3       13.74        9.47      7.33 o 
 -12  12   3        4.16        0.00      8.03 o 
 -10  12   3      401.78      429.30     18.22 o 
  -8  12   3       77.38       74.04      6.69 o 
  -6  12   3       55.05       56.27      3.96 o 
  -4  12   3        3.95        2.42      2.62 o 
  -2  12   3     2772.81     2760.64     25.33 o 
   0  12   3     1897.24     1952.20     25.01 o 
   2  12   3      231.72      245.09      6.55 o 
   4  12   3      210.85      221.70      7.23 o 
   6  12   3       14.51       11.57      3.47 o 
   8  12   3      115.16      112.71      5.36 o 
  10  12   3        9.23        1.92      4.25 o 
  12  12   3      229.01      229.53     10.18 o 
  14  12   3        0.03        0.00      5.65 o 
  16  12   3        0.56        3.83      6.57 o 
 -15  13   3        0.03        0.00      7.92 o 
 -13  13   3        1.46        6.87      7.22 o 
 -11  13   3     1644.31     1756.88     29.28 o 
  -9  13   3      291.84      294.51     11.25 o 
  -7  13   3       19.23       16.68      6.75 o 
  -5  13   3        0.03        0.00      3.81 o 
  -3  13   3      629.44      673.18     10.64 o 
  -1  13   3      477.01      471.89      8.74 o 
   1  13   3       51.72       54.18      4.00 o 
   3  13   3       42.18       53.57      4.43 o 
   5  13   3       51.18       56.47      4.59 o 
   7  13   3      473.64      483.06     11.29 o 
   9  13   3        0.09        0.00      4.23 o 
  11  13   3       83.76       82.48      7.00 o 
  13  13   3        8.39        1.73      5.54 o 
  15  13   3       18.87       17.80      6.28 o 
 -14  14   3        2.44        2.20      7.37 o 
 -12  14   3      137.77      155.51     11.21 o 
 -10  14   3      403.36      350.50     15.20 o 
  -8  14   3        1.01        0.00      4.61 o 
  -6  14   3        0.01        0.00      4.01 o 
  -4  14   3        5.47        3.37      3.92 o 
  -2  14   3       46.75       55.84      5.79 o 
   0  14   3      662.76      688.02     11.65 o 
   2  14   3      225.15      202.05      6.76 o 
   4  14   3        1.26        2.03      3.71 o 
   6  14   3      193.77      227.86      9.49 o 
   8  14   3      240.63      222.82      7.41 o 
  10  14   3        8.95        6.90      4.59 o 
  12  14   3      134.63      152.83      9.86 o 
  14  14   3       74.77       82.08      8.94 o 
 -15  15   3       34.37       40.45     10.14 o 
 -13  15   3       61.32       47.78      8.80 o 
 -11  15   3      176.76      226.96     11.57 o 
  -9  15   3        0.08        0.00      5.45 o 
  -7  15   3       76.37       65.37      9.08 o 
  -5  15   3      375.62      400.47     11.49 o 
  -3  15   3       25.74       25.31      5.28 o 
  -1  15   3        2.33        3.36      4.82 o 
   1  15   3       37.62       27.80      4.73 o 
   3  15   3      309.07      296.87      9.20 o 
   5  15   3        5.34        4.97      4.69 o 
   7  15   3       71.73       64.65     11.94 o 
   9  15   3      256.36      268.89      8.97 o 
  11  15   3       16.97       14.40      5.67 o 
  13  15   3       28.46       14.25      6.27 o 
 -14  16   3      121.97      121.06     13.41 o 
 -12  16   3        1.18        8.78      8.69 o 
 -10  16   3        7.13        0.00      5.89 o 
  -8  16   3       32.25       25.11      8.07 o 
  -6  16   3       11.86       12.28      5.49 o 
  -4  16   3       51.81       47.20      9.19 o 
  -2  16   3        8.28        8.15      4.86 o 
   0  16   3      400.94      436.28     12.04 o 
   2  16   3     1131.05     1217.95     18.59 o 
   4  16   3      197.43      205.81      8.30 o 
   6  16   3        0.05        0.00      4.99 o 
   8  16   3        0.03        0.00      5.63 o 
  10  16   3      148.26      134.29      7.58 o 
  12  16   3        3.34       10.51      5.55 o 
  14  16   3        3.23        0.93      4.96 o 
 -13  17   3       16.50       18.80      8.83 o 
 -11  17   3      101.80      138.16     10.23 o 
  -9  17   3        6.21        0.00      5.86 o 
  -7  17   3      164.95      163.44      9.75 o 
  -5  17   3        0.28        0.00      5.36 o 
  -3  17   3        9.38        9.64      7.20 o 
  -1  17   3      495.62      526.68     16.40 o 
   1  17   3        6.41       14.93      5.59 o 
   3  17   3      140.44      149.08      8.27 o 
   5  17   3      138.10      128.84      8.13 o 
   7  17   3        0.59        0.00      5.43 o 
   9  17   3       70.88       68.55     16.91 o 
  11  17   3      238.49      258.02     10.11 o 
  13  17   3        0.00        2.18      4.90 o 
 -12  18   3       39.03       52.35      9.73 o 
 -10  18   3        2.25        2.94      6.50 o 
  -8  18   3       14.64        6.52      6.34 o 
  -6  18   3        5.71        2.10      5.75 o 
  -4  18   3       32.93       32.50      6.27 o 
  -2  18   3       90.25      100.80      7.89 o 
   0  18   3        7.19        7.11      5.34 o 
   2  18   3       91.34      101.91      7.62 o 
   4  18   3       21.52       27.00      6.08 o 
   6  18   3       34.10       32.52      6.47 o 
   8  18   3        0.54        5.65      7.79 o 
  10  18   3      129.10      156.94     16.03 o 
  12  18   3        1.45        0.00      5.61 o 
 -11  19   3       33.15       32.14      8.87 o 
  -9  19   3       26.92       42.13      9.61 o 
  -7  19   3      100.72      101.06      9.32 o 
  -5  19   3       43.42       30.17      7.22 o 
  -3  19   3      150.13      144.79      9.12 o 
  -1  19   3       79.90      101.35      9.51 o 
   1  19   3      271.76      257.70     12.07 o 
   3  19   3       10.74        8.72      5.82 o 
   5  19   3        5.94        0.00      6.03 o 
   7  19   3        1.33        0.00      7.22 o 
   9  19   3      109.40       91.75     12.43 o 
  11  19   3       38.88       55.55      7.66 o 
 -10  20   3        0.10        3.76      7.15 o 
  -8  20   3       77.98       90.62     10.20 o 
  -6  20   3      291.16      313.66     19.21 o 
  -4  20   3       41.19       51.88      7.55 o 
  -2  20   3       84.90       83.27      9.87 o 
   0  20   3       50.85       57.61      7.38 o 
   2  20   3      123.45      126.65     11.97 o 
   4  20   3       31.35       31.09      8.07 o 
   6  20   3        0.66        6.01      6.40 o 
   8  20   3       50.13       43.90      9.23 o 
  10  20   3        1.91       11.73      6.51 o 
  -9  21   3        3.04        0.00     11.45 o 
  -7  21   3       64.76       53.90      8.74 o 
  -5  21   3      133.42      176.82     11.22 o 
  -3  21   3       96.94      127.92      9.92 o 
  -1  21   3       59.11       61.92      8.14 o 
   1  21   3       44.81       36.64      8.13 o 
   3  21   3      337.47      346.82     14.08 o 
   5  21   3       37.12       35.44      8.00 o 
   7  21   3       39.54       49.38      9.11 o 
   9  21   3       46.66       57.96      7.24 o 
  -8  22   3       25.45       21.99      8.53 o 
  -6  22   3        2.57        0.00      7.59 o 
  -4  22   3       16.58       17.68      8.34 o 
  -2  22   3        8.33        2.36     11.11 o 
   0  22   3      114.10      108.78     11.28 o 
   2  22   3      355.95      327.63     14.62 o 
   4  22   3       58.03       59.42      8.47 o 
   6  22   3       12.90       18.96      8.06 o 
   8  22   3       86.93      107.13     13.28 o 
  -5  23   3       13.35       12.30      8.11 o 
  -3  23   3        6.20        0.00      7.92 o 
  -1  23   3       36.61       33.78     10.28 o 
   1  23   3        0.38       12.77      8.17 o 
   3  23   3       52.75       61.30     10.66 o 
   5  23   3        0.84        1.88     11.16 o 
  -4  24   3        1.61        7.10      8.17 o 
  -2  24   3        4.36        0.00      8.14 o 
   0  24   3       90.32      105.81     15.12 o 
   2  24   3      128.60      156.02     15.13 o 
 -18   0   4       31.54       33.12     13.90 o 
 -16   0   4        0.01        0.00     10.93 o 
 -14   0   4       30.70       48.42     16.67 o 
 -12   0   4      540.12      517.03     25.20 o 
 -10   0   4      524.55      598.48     12.90 o 
  -8   0   4      252.19      275.78      8.71 o 
  -6   0   4     1699.21     1951.14     36.59 o 
  -4   0   4     4170.45     4112.38     52.54 o 
  -2   0   4      678.90      649.22     14.06 o 
   0   0   4     2404.15     2264.37     21.84 o 
   2   0   4     3431.75     3706.40     35.30 o 
   4   0   4       47.71       44.58      4.00 o 
   6   0   4     1037.26      861.33     26.06 o 
   8   0   4      100.18       78.48      8.17 o 
  10   0   4      887.29      814.34     28.60 o 
  12   0   4     1949.43     1845.42     37.45 o 
  14   0   4      167.30      153.66     13.58 o 
  16   0   4       15.50       15.69      8.59 o 
  18   0   4      286.84      437.81     25.94 o 
 -17   1   4        4.53        0.00      7.46 o 
 -15   1   4      225.26      235.41     19.88 o 
 -13   1   4      535.16      500.53     24.69 o 
 -11   1   4        2.55        4.41      3.85 o 
  -9   1   4      617.75      637.37      8.67 o 
  -7   1   4     1558.69     1774.80     23.72 o 
  -5   1   4        8.46        9.42      2.00 o 
  -3   1   4     4098.77     4487.01     42.05 o 
  -1   1   4      599.18      509.01      6.31 o 
   1   1   4      289.50      246.33      4.33 o 
   3   1   4     2365.12     2662.76     19.54 o 
   5   1   4     3985.70     4021.11     37.45 o 
   7   1   4        7.70        4.07      3.33 o 
   9   1   4       13.46        8.20      4.22 o 
  11   1   4      162.03      180.89      7.80 o 
  13   1   4      115.21      114.44      7.75 o 
  15   1   4       35.51       32.32      6.38 o 
  17   1   4       30.97       35.71      7.54 o 
 -18   2   4        8.65        7.00      9.01 o 
 -16   2   4        5.59        0.00      8.35 o 
 -14   2   4       37.57       58.39     13.11 o 
 -12   2   4      168.25      180.36     10.23 o 
 -10   2   4        5.04        3.17      2.90 o 
  -8   2   4       54.66       72.21      5.04 o 
  -6   2   4      198.22      177.67      4.54 o 
  -4   2   4        9.38       18.96      6.49 o 
  -2   2   4      898.13      917.18     16.06 o 
   0   2   4      259.46      297.51      7.88 o 
   2   2   4     1639.68     1780.08     13.81 o 
   4   2   4       10.78        0.75      2.41 o 
   6   2   4      696.09      741.64     12.18 o 
   8   2   4        4.95        0.00      3.36 o 
  10   2   4      540.79      554.01     12.16 o 
  12   2   4       92.15       97.96     11.83 o 
  14   2   4      208.38      188.79     12.76 o 
  16   2   4        7.62        5.81      5.94 o 
  18   2   4       23.81       36.78      8.70 o 
 -17   3   4       76.15       63.16     12.22 o 
 -15   3   4       39.43       24.94      9.14 o 
 -13   3   4        1.83        0.07      9.25 o 
 -11   3   4     1369.88     1460.80     23.61 o 
  -9   3   4       43.62       34.41      5.02 o 
  -7   3   4      253.04      262.80      6.45 o 
  -5   3   4      433.69      444.50      7.98 o 
  -3   3   4     2856.25     3037.85     37.13 o 
  -1   3   4      871.40      862.22     13.52 o 
   1   3   4      109.40       83.58      2.54 o 
   3   3   4     1425.87     1558.08     14.30 o 
   5   3   4      516.72      606.12     10.04 o 
   7   3   4        0.74        8.92      3.79 o 
   9   3   4       99.82      109.28      6.32 o 
  11   3   4      711.83      703.51     17.35 o 
  13   3   4       60.48       58.32      7.52 o 
  15   3   4        0.58        0.00      5.18 o 
  17   3   4       14.49       13.97      6.94 o 
 -18   4   4       29.12       31.45     11.13 o 
 -16   4   4        4.76       20.81      9.14 o 
 -14   4   4      113.58      107.69     11.57 o 
 -12   4   4     2397.99     2271.93     36.13 o 
 -10   4   4       97.48      104.63      5.18 o 
  -8   4   4      379.57      347.55      8.26 o 
  -6   4   4      672.17      764.94     12.07 o 
  -4   4   4     7711.95     8116.73     91.20 o 
  -2   4   4     4447.76     4768.09     55.10 o 
   0   4   4      154.16      173.48      4.47 o 
   2   4   4      895.94      874.15      9.22 o 
   4   4   4    13026.28    13769.64    104.96 o 
   6   4   4     4116.51     4310.24     41.72 o 
   8   4   4     1224.43     1122.42     23.22 o 
  10   4   4        6.51        0.58      4.06 o 
  12   4   4     2018.71     2011.29     31.55 o 
  14   4   4       17.42       24.25      6.99 o 
  16   4   4       40.04       27.80      7.73 o 
  18   4   4       13.90        4.58      9.32 o 
 -17   5   4       75.02       65.78     12.22 o 
 -15   5   4       62.73       63.78     11.04 o 
 -13   5   4       56.77       52.43      7.24 o 
 -11   5   4      305.66      365.96     17.77 o 
  -9   5   4      114.70      139.08      5.93 o 
  -7   5   4      671.58      782.69     14.22 o 
  -5   5   4     1036.88     1099.77     13.95 o 
  -3   5   4        2.74        6.77      7.68 o 
  -1   5   4      281.52      240.53      6.98 o 
   1   5   4     2305.19     2223.26     20.09 o 
   3   5   4      296.81      382.72      6.79 o 
   5   5   4      576.25      534.10     10.32 o 
   7   5   4       66.86       80.92      5.06 o 
   9   5   4        1.30        1.16      3.45 o 
  11   5   4     2101.36     1956.39     27.90 o 
  13   5   4       24.85        6.89      7.96 o 
  15   5   4      130.99      134.40     12.20 o 
  17   5   4       25.62       19.37      9.80 o 
 -18   6   4      121.54      153.48     16.29 o 
 -16   6   4      198.37      175.91     16.20 o 
 -14   6   4      235.80      218.07     31.37 o 
 -12   6   4       60.07       75.68      8.84 o 
 -10   6   4      611.15      561.25     13.57 o 
  -8   6   4       41.47       56.08      4.67 o 
  -6   6   4       48.16       45.08      3.63 o 
  -4   6   4     2254.64     2251.34     24.60 o 
  -2   6   4     1441.25     1297.68     17.37 o 
   0   6   4      672.41      631.88     13.59 o 
   2   6   4      432.98      434.51      7.32 o 
   4   6   4       14.49       24.53      3.31 o 
   6   6   4      103.50       85.16      4.94 o 
   8   6   4     1078.75     1020.58     17.40 o 
  10   6   4       96.34       83.86      6.71 o 
  12   6   4      555.15      555.58     15.68 o 
  14   6   4       36.87       40.58      7.37 o 
  16   6   4       62.65       59.16     10.79 o 
 -17   7   4        0.05        0.00      9.01 o 
 -15   7   4       64.54       80.76     17.08 o 
 -13   7   4       53.16       43.95      7.45 o 
 -11   7   4     2708.89     2839.93     42.76 o 
  -9   7   4       50.17       43.79      4.48 o 
  -7   7   4       80.35      111.16      5.51 o 
  -5   7   4     1434.77     1522.81     18.41 o 
  -3   7   4     7440.26     7922.19     66.15 o 
  -1   7   4        6.25        0.00      2.75 o 
   1   7   4     1060.23     1161.17     12.25 o 
   3   7   4      887.32      750.45     11.00 o 
   5   7   4        0.16        0.00      3.51 o 
   7   7   4      310.88      332.86     11.76 o 
   9   7   4       38.09       42.57      5.29 o 
  11   7   4      704.72      721.91     16.00 o 
  13   7   4       25.10       23.99      6.51 o 
  15   7   4       32.31       22.76      8.17 o 
  17   7   4        0.91        0.00      8.38 o 
 -16   8   4       40.91       54.90     14.81 o 
 -14   8   4       97.00      108.36      9.67 o 
 -12   8   4      826.07      819.46     21.09 o 
 -10   8   4      472.51      442.15     11.31 o 
  -8   8   4     1108.31     1056.64     15.90 o 
  -6   8   4        2.04        0.00      2.51 o 
  -4   8   4     2609.99     2908.96     30.72 o 
  -2   8   4    10659.39    10736.08     94.75 o 
   0   8   4      192.38      137.34      4.63 o 
   2   8   4      614.19      523.94      8.69 o 
   4   8   4       20.62       23.47      4.25 o 
   6   8   4     3432.95     3492.37     36.70 o 
   8   8   4       16.46       16.46      4.92 o 
  10   8   4        8.32        8.13      5.38 o 
  12   8   4       11.12        8.40      5.64 o 
  14   8   4       30.84       35.30     12.14 o 
  16   8   4       13.89       13.15      9.07 o 
 -17   9   4        4.80        0.00      9.38 o 
 -15   9   4        3.55        7.14      7.38 o 
 -13   9   4      122.59      111.37      9.40 o 
 -11   9   4     2608.60     2453.52     33.99 o 
  -9   9   4        4.89        8.04      4.39 o 
  -7   9   4       34.69       33.69      3.94 o 
  -5   9   4      474.85      495.71      8.77 o 
  -3   9   4     1111.73     1034.65     12.69 o 
  -1   9   4     8390.26     7992.20     67.52 o 
   1   9   4      757.26      721.08     15.22 o 
   3   9   4      988.16     1100.80     14.15 o 
   5   9   4      484.78      537.72     11.49 o 
   7   9   4      868.29      876.47     16.77 o 
   9   9   4       24.75       23.67      6.28 o 
  11   9   4      323.02      306.95     10.88 o 
  13   9   4      134.87      144.46     11.34 o 
  15   9   4       50.33       41.06      9.68 o 
  17   9   4        3.78        0.00      9.54 o 
 -16  10   4       44.68       32.08      8.90 o 
 -14  10   4       14.90       16.66      7.04 o 
 -12  10   4      228.35      217.89     10.38 o 
 -10  10   4      600.42      606.91     15.06 o 
  -8  10   4      222.66      218.36      7.95 o 
  -6  10   4       28.04       35.32      3.69 o 
  -4  10   4     1490.21     1499.77     17.57 o 
  -2  10   4     3640.84     3453.33     32.84 o 
   0  10   4      156.96      187.58      5.94 o 
   2  10   4      158.81      124.34      5.19 o 
   4  10   4        9.75        9.22      3.18 o 
   6  10   4      659.97      737.31     15.18 o 
   8  10   4      211.66      215.92     10.65 o 
  10  10   4       67.92       76.01      6.36 o 
  12  10   4       89.93       77.94     10.39 o 
  14  10   4        1.65        5.09      7.61 o 
  16  10   4       53.03       74.97     16.36 o 
 -15  11   4        6.02        0.00      7.33 o 
 -13  11   4       74.15       84.49      9.22 o 
 -11  11   4       38.37       30.45      6.99 o 
  -9  11   4      501.85      424.27     12.46 o 
  -7  11   4        0.07        0.00      3.26 o 
  -5  11   4        7.32        3.84      3.38 o 
  -3  11   4      319.75      292.53      7.37 o 
  -1  11   4     6669.73     6585.10     58.32 o 
   1  11   4       44.96       76.82      5.05 o 
   3  11   4        3.80       17.12      3.01 o 
   5  11   4        7.19        2.73      3.78 o 
   7  11   4      159.29      156.36      8.45 o 
   9  11   4       20.28        7.11      6.17 o 
  11  11   4       29.45       27.17      6.04 o 
  13  11   4       16.97       14.57      7.24 o 
  15  11   4       23.77       21.84      7.20 o 
 -16  12   4        1.52        0.00      7.96 o 
 -14  12   4        2.22        0.00      6.20 o 
 -12  12   4      206.40      247.06     12.37 o 
 -10  12   4        2.83        0.00      5.27 o 
  -8  12   4      435.39      411.86     12.11 o 
  -6  12   4        0.97        3.43      3.46 o 
  -4  12   4        0.34       10.98      6.41 o 
  -2  12   4      100.66       95.43      6.15 o 
   0  12   4      157.07      178.47      7.45 o 
   2  12   4        2.05        3.05      3.00 o 
   4  12   4      391.59      368.59      9.34 o 
   6  12   4      217.90      205.17      7.55 o 
   8  12   4       50.65       49.34      9.51 o 
  10  12   4        6.93       12.47      6.26 o 
  12  12   4        9.36        6.31      4.92 o 
  14  12   4        2.29        0.00      6.37 o 
 -15  13   4       12.54        0.00      7.78 o 
 -13  13   4       26.57       19.72      9.02 o 
 -11  13   4      123.59      113.41      9.39 o 
  -9  13   4      195.62      193.09      9.59 o 
  -7  13   4      179.93      195.08     11.24 o 
  -5  13   4       24.29       19.34      4.67 o 
  -3  13   4       52.15       51.05      4.57 o 
  -1  13   4       45.18       15.75      6.16 o 
   1  13   4       22.30       14.39      3.77 o 
   3  13   4        0.79        0.14      3.60 o 
   5  13   4      247.94      237.71      9.72 o 
   7  13   4       93.41       84.87      7.35 o 
   9  13   4       52.06       51.99      7.19 o 
  11  13   4       75.74       76.38      9.74 o 
  13  13   4       81.56       91.35     14.57 o 
  15  13   4        3.95        1.84      7.45 o 
 -14  14   4       65.72       59.21      9.67 o 
 -12  14   4       13.09       15.02      7.17 o 
 -10  14   4       58.54       45.29      6.91 o 
  -8  14   4       69.69       80.84      7.28 o 
  -6  14   4      135.04      132.27      7.40 o 
  -4  14   4        0.05        0.00      4.08 o 
  -2  14   4        0.98        0.00      5.05 o 
   0  14   4      399.66      415.74     11.97 o 
   2  14   4      254.27      260.45      9.05 o 
   4  14   4       86.97       78.24     10.07 o 
   6  14   4      225.91      211.72     10.50 o 
   8  14   4       58.89       28.74      6.58 o 
  10  14   4       47.71       35.92      6.98 o 
  12  14   4      329.11      402.87     18.51 o 
  14  14   4      128.33      144.69     12.92 o 
 -13  15   4        1.66        0.00     10.20 o 
 -11  15   4      270.36      289.77     13.67 o 
  -9  15   4      131.42      138.73      9.14 o 
  -7  15   4       36.80       44.09      7.18 o 
  -5  15   4       39.00       36.21      5.56 o 
  -3  15   4     1008.16      936.15     17.76 o 
  -1  15   4     1152.37     1153.23     19.85 o 
   1  15   4       28.83       32.35      5.49 o 
   3  15   4       16.89       17.84      5.02 o 
   5  15   4       92.80       91.01      7.78 o 
   7  15   4      171.08      183.57     17.88 o 
   9  15   4      103.32      116.32      9.02 o 
  11  15   4       31.57       33.26      9.90 o 
  13  15   4       54.07       43.49      9.59 o 
 -12  16   4       43.02       61.03      9.09 o 
 -10  16   4        2.21        0.00      6.99 o 
  -8  16   4       92.78       80.06      8.35 o 
  -6  16   4       56.91       56.80      6.93 o 
  -4  16   4       14.51       13.09      5.07 o 
  -2  16   4      314.82      286.77     13.20 o 
   0  16   4        0.04        0.00      4.95 o 
   2  16   4      253.37      264.59     11.06 o 
   4  16   4      279.39      315.88     10.95 o 
   6  16   4      193.96      181.87     10.51 o 
   8  16   4      142.08      133.21      9.78 o 
  10  16   4       34.39       29.86     16.16 o 
  12  16   4        0.16        0.00     13.33 o 
 -13  17   4       33.22       30.91      9.45 o 
 -11  17   4       12.89       13.34      7.50 o 
  -9  17   4        0.22        3.25      7.69 o 
  -7  17   4      284.25      309.63     12.38 o 
  -5  17   4      523.31      578.75     15.88 o 
  -3  17   4       72.41       59.95      6.87 o 
  -1  17   4       18.17       29.02      6.29 o 
   1  17   4     1156.41     1307.29     21.54 o 
   3  17   4      126.96      111.47      7.99 o 
   5  17   4      105.36      105.48      9.62 o 
   7  17   4        2.68        0.00      5.76 o 
   9  17   4      246.07      237.46     23.51 o 
  11  17   4        0.78        0.00     12.20 o 
 -12  18   4       13.10        8.60      8.54 o 
 -10  18   4       10.33        3.43      7.10 o 
  -8  18   4        2.85        0.00      5.90 o 
  -6  18   4       99.83      102.51      8.90 o 
  -4  18   4        3.50        1.80      5.19 o 
  -2  18   4       16.37        9.35      5.66 o 
   0  18   4      154.59      123.52      8.37 o 
   2  18   4      250.26      285.21     11.02 o 
   4  18   4      128.30      119.60      8.37 o 
   6  18   4       47.01       60.08      7.23 o 
   8  18   4       22.52       13.12      8.10 o 
  10  18   4        0.08        2.06      8.19 o 
  12  18   4       78.10       94.05     14.31 o 
 -11  19   4        1.60        0.00     10.44 o 
  -9  19   4        6.99        0.00      7.22 o 
  -7  19   4       32.68       20.54      7.87 o 
  -5  19   4      264.11      262.53     17.65 o 
  -3  19   4       12.01       14.88      6.41 o 
  -1  19   4        3.92        5.57      6.18 o 
   1  19   4      155.85      187.25     10.20 o 
   3  19   4       40.62       45.26      7.15 o 
   5  19   4        5.41        4.35      5.69 o 
   7  19   4       34.75       20.59      8.78 o 
   9  19   4        0.01        1.29      8.02 o 
  11  19   4        1.78        0.00      8.47 o 
 -10  20   4       17.82        0.00      9.85 o 
  -8  20   4        0.42        0.00      6.66 o 
  -6  20   4       79.12       73.26      8.90 o 
  -4  20   4       48.80       56.26      8.18 o 
  -2  20   4        0.35        0.00      6.25 o 
   0  20   4       31.08       37.50      7.49 o 
   2  20   4       39.22       35.04      7.67 o 
   4  20   4       10.21        0.00      6.68 o 
   6  20   4        2.66        0.00      7.08 o 
   8  20   4      114.85      139.93     12.79 o 
  10  20   4        1.24        3.73      8.19 o 
  -9  21   4        1.23        0.00      7.49 o 
  -7  21   4        0.11        9.52      7.32 o 
  -5  21   4       90.33       68.71      9.23 o 
  -3  21   4        7.99       18.92      7.51 o 
  -1  21   4       29.34       18.70      7.46 o 
   1  21   4      282.42      256.54     15.41 o 
   3  21   4       52.12       38.01      9.52 o 
   5  21   4       17.04        6.50      8.14 o 
   7  21   4        7.45       15.02      8.21 o 
  -6  22   4       51.89       48.54      8.73 o 
  -4  22   4        0.01        0.00      6.84 o 
  -2  22   4        6.08        2.43      7.02 o 
   0  22   4        0.66        0.00      7.94 o 
   2  22   4      265.64      300.37     15.45 o 
   4  22   4       41.51       24.65      8.92 o 
   6  22   4       11.16       15.89      8.53 o 
  -5  23   4        0.56        0.00      7.67 o 
  -3  23   4        8.30        7.67      8.43 o 
  -1  23   4        0.12        0.00      7.73 o 
   1  23   4       71.35       78.63     12.36 o 
   3  23   4       29.13       14.52      9.41 o 
   5  23   4        9.33        0.00      8.19 o 
   0  24   4       27.07       34.76     13.18 o 
 -17   1   5       34.02       45.67     11.26 o 
 -15   1   5       12.64       12.22     10.06 o 
 -13   1   5      333.79      300.52     20.21 o 
 -11   1   5      714.83      692.01     26.95 o 
  -9   1   5       10.04       11.08      3.37 o 
  -7   1   5       40.11       31.83      3.93 o 
  -5   1   5     2331.71     2473.78     24.81 o 
  -3   1   5       25.64       21.15      2.55 o 
  -1   1   5      163.39      172.98      4.48 o 
   1   1   5      149.47      145.46      3.44 o 
   3   1   5     5432.39     5700.98     37.95 o 
   5   1   5       51.80       33.92      3.17 o 
   7   1   5      183.22      163.92      6.62 o 
   9   1   5       90.64       77.39      6.75 o 
  11   1   5     9621.23     9521.76    102.98 o 
  13   1   5      268.84      250.61     14.34 o 
  15   1   5      193.96      218.63     15.04 o 
  17   1   5       16.96       15.21     10.83 o 
 -18   2   5        1.31        0.52      9.68 o 
 -16   2   5       71.75       55.05     11.13 o 
 -14   2   5       42.21       31.91     18.26 o 
 -12   2   5     2556.05     2646.14     48.09 o 
 -10   2   5        3.72        4.35      4.35 o 
  -8   2   5      496.58      501.60      9.12 o 
  -6   2   5      327.70      297.42      8.23 o 
  -4   2   5     4129.70     4375.77     43.77 o 
  -2   2   5      796.01      830.47     10.31 o 
   0   2   5      210.14      202.16      4.52 o 
   2   2   5     1539.79     1538.97     13.41 o 
   4   2   5     4429.29     4794.74     34.93 o 
   6   2   5      234.19      212.27      6.67 o 
   8   2   5      335.81      378.23     12.08 o 
  10   2   5        6.02        4.02      5.62 o 
  12   2   5      966.63      911.89     30.52 o 
  14   2   5        1.88        5.41      7.64 o 
  16   2   5       34.80       65.82     13.83 o 
 -17   3   5        0.16        8.26      9.44 o 
 -15   3   5      184.07      227.90     19.55 o 
 -13   3   5      306.83      291.36     16.41 o 
 -11   3   5     2704.38     2631.64     46.78 o 
  -9   3   5      751.77      734.25     11.44 o 
  -7   3   5       74.12       80.85      3.63 o 
  -5   3   5      513.94      648.51     10.37 o 
  -3   3   5      482.17      505.12     12.92 o 
  -1   3   5     2117.13     2259.69     22.86 o 
   1   3   5     1230.53     1282.03     12.48 o 
   3   3   5      334.92      346.66      6.01 o 
   5   3   5      461.95      447.37      8.92 o 
   7   3   5       96.14       90.66      5.33 o 
   9   3   5      310.67      334.21     10.60 o 
  11   3   5       89.71      102.87     11.62 o 
  13   3   5      115.81      150.04     12.11 o 
  15   3   5       17.42       13.24      8.67 o 
  17   3   5        0.18        7.67     12.18 o 
 -16   4   5        1.74        3.96      8.35 o 
 -14   4   5        0.00        0.00     11.91 o 
 -12   4   5     3255.60     3162.61     54.34 o 
 -10   4   5      374.47      374.13     11.16 o 
  -8   4   5       20.28       18.39      3.09 o 
  -6   4   5      164.93      164.55      5.16 o 
  -4   4   5     7350.73     8275.05    129.26 o 
  -2   4   5     1473.07     1528.87     23.06 o 
   0   4   5      792.77      809.89     10.63 o 
   2   4   5      120.44       93.81      4.88 o 
   4   4   5     7957.46     8390.70     66.95 o 
   6   4   5       87.37       98.74      6.33 o 
   8   4   5      233.19      244.62      8.13 o 
  10   4   5      213.29      197.62     10.74 o 
  12   4   5      418.39      469.42     21.91 o 
  14   4   5        0.00        0.00      7.44 o 
  16   4   5       12.34       22.70     11.56 o 
 -17   5   5       83.13       86.11     13.10 o 
 -15   5   5        6.72        1.56      7.82 o 
 -13   5   5        5.70        0.00     10.89 o 
 -11   5   5       98.68      116.91     14.08 o 
  -9   5   5      486.37      450.56      9.73 o 
  -7   5   5     1005.35      984.27     14.31 o 
  -5   5   5      248.16      210.49      5.46 o 
  -3   5   5      197.73      186.04      8.99 o 
  -1   5   5      629.44      525.86      8.40 o 
   1   5   5     1170.66     1057.02     11.65 o 
   3   5   5     1028.29     1132.06     16.01 o 
   5   5   5      362.18      374.61      8.45 o 
   7   5   5      196.39      201.13      7.72 o 
   9   5   5      137.40      116.98     10.43 o 
  11   5   5     2065.65     2089.24     34.36 o 
  13   5   5       37.15       39.59      9.01 o 
  15   5   5       22.26       21.55     11.63 o 
  17   5   5        2.31       18.65     15.48 o 
 -16   6   5       23.83       29.28     13.68 o 
 -14   6   5      318.76      321.10     16.47 o 
 -12   6   5        3.97        0.00      7.57 o 
 -10   6   5        5.66        0.16      4.72 o 
  -8   6   5      178.16      203.28      7.20 o 
  -6   6   5       61.75       63.89      3.82 o 
  -4   6   5      116.39      162.69     17.20 o 
  -2   6   5      350.07      333.39      9.78 o 
   0   6   5     4551.00     4716.65     42.91 o 
   2   6   5      227.94      205.33      5.85 o 
   4   6   5      670.73      630.92     10.29 o 
   6   6   5      786.36      800.84     13.88 o 
   8   6   5        0.05        0.73      4.44 o 
  10   6   5      317.99      334.81     24.59 o 
  12   6   5      190.42      211.27     12.17 o 
  14   6   5        0.04        0.00      9.34 o 
  16   6   5       18.65       27.90     14.57 o 
 -17   7   5       10.96       12.08      9.95 o 
 -15   7   5       11.90       21.31      8.95 o 
 -13   7   5      177.79      175.26     10.90 o 
 -11   7   5     1265.09     1266.99     25.05 o 
  -9   7   5       16.16       11.89      4.46 o 
  -7   7   5       11.96       15.70      3.41 o 
  -5   7   5      800.06      839.45     12.22 o 
  -3   7   5       59.60       41.42      7.72 o 
  -1   7   5      544.18      555.52     10.01 o 
   1   7   5      939.47      931.26     11.64 o 
   3   7   5      275.42      337.50      9.98 o 
   5   7   5       20.24       16.26      3.67 o 
   7   7   5      159.71      179.97     11.84 o 
   9   7   5      201.37      178.50     10.25 o 
  11   7   5      287.90      328.33     13.84 o 
  13   7   5        0.01        0.00      8.39 o 
  15   7   5        0.00       10.22     10.21 o 
  17   7   5        3.55       13.24     14.87 o 
 -16   8   5       28.98       35.35     10.41 o 
 -14   8   5        5.75        3.94      7.15 o 
 -12   8   5      122.25      139.74      9.87 o 
 -10   8   5       21.96       34.93      6.99 o 
  -8   8   5        8.50       20.83      4.37 o 
  -6   8   5        4.19        2.62      2.90 o 
  -4   8   5        6.36        3.92      2.46 o 
  -2   8   5     3319.09     3182.63     33.00 o 
   0   8   5     1839.90     1684.43     18.07 o 
   2   8   5     1477.73     1404.96     17.28 o 
   4   8   5      313.59      278.37     12.68 o 
   6   8   5      103.33      134.10      7.31 o 
   8   8   5      866.78      898.81     21.38 o 
  10   8   5      160.44      143.47     11.86 o 
  12   8   5        3.06        1.11      7.37 o 
  14   8   5      131.67      131.90     15.43 o 
  16   8   5        2.64       29.88     14.87 o 
 -15   9   5       18.91        5.27      8.03 o 
 -13   9   5       17.91       24.56      7.05 o 
 -11   9   5      991.21      971.73     18.95 o 
  -9   9   5      613.06      608.04     14.63 o 
  -7   9   5      108.95      127.84      5.47 o 
  -5   9   5        6.87        3.70      2.66 o 
  -3   9   5      561.63      654.89     10.99 o 
  -1   9   5     1505.68     1419.63     17.86 o 
   1   9   5       44.27       30.41      3.63 o 
   3   9   5        0.31        0.00      3.60 o 
   5   9   5      168.51      161.42      8.10 o 
   7   9   5        4.83        4.20      6.37 o 
   9   9   5       61.76       68.52      9.74 o 
  11   9   5        0.29       14.62     13.06 o 
  13   9   5       18.27       36.84     11.11 o 
  15   9   5       14.40        9.07     11.40 o 
 -16  10   5       18.34        6.37     12.72 o 
 -14  10   5        0.86        0.00      8.54 o 
 -12  10   5        0.10        0.00      5.22 o 
 -10  10   5      145.77      158.10      9.74 o 
  -8  10   5       66.34       74.98      5.87 o 
  -6  10   5      402.42      403.36      8.50 o 
  -4  10   5      251.26      274.44      7.79 o 
  -2  10   5     3395.86     3486.53     31.58 o 
   0  10   5      670.30      724.97     11.91 o 
   2  10   5       29.48       27.53      4.57 o 
   4  10   5       20.07       18.32      3.98 o 
   6  10   5      109.18      132.83     10.32 o 
   8  10   5       28.10       20.83      7.57 o 
  10  10   5       61.32       42.82     10.78 o 
  12  10   5       66.00       63.59     12.04 o 
  14  10   5       14.03        9.51     10.31 o 
  16  10   5       32.15       22.94     15.45 o 
 -15  11   5       35.92       45.03     10.41 o 
 -13  11   5        8.18       10.01      6.44 o 
 -11  11   5       15.52       21.86      6.35 o 
  -9  11   5       13.52       12.55      5.32 o 
  -7  11   5       12.62        4.83      3.79 o 
  -5  11   5      375.48      409.27      8.07 o 
  -3  11   5      169.96      201.51      7.63 o 
  -1  11   5      153.05      140.89      5.79 o 
   1  11   5      117.32      134.07      6.23 o 
   3  11   5       24.68       14.71      4.65 o 
   5  11   5        2.03        0.00      4.55 o 
   7  11   5       87.28      108.23     14.51 o 
   9  11   5       96.17       71.49      9.85 o 
  11  11   5        0.01        0.00      7.80 o 
  13  11   5       11.10       31.77     11.13 o 
  15  11   5       12.03        0.91     13.34 o 
 -14  12   5       71.60       85.91      9.88 o 
 -12  12   5       10.00       22.94      6.43 o 
 -10  12   5      275.13      296.29     12.31 o 
  -8  12   5      498.45      467.92     16.85 o 
  -6  12   5      403.06      450.25     11.60 o 
  -4  12   5      250.03      253.24      7.35 o 
  -2  12   5      117.13      112.35      5.57 o 
   0  12   5      704.66      746.10     13.20 o 
   2  12   5       71.45       82.88      5.64 o 
   4  12   5        7.45        3.94      4.76 o 
   6  12   5       49.20       65.85      8.13 o 
   8  12   5      275.84      275.85     16.71 o 
  10  12   5      143.77       79.74     15.36 o 
  12  12   5       26.27       14.64     10.19 o 
  14  12   5       29.22       37.71     14.59 o 
 -15  13   5        0.02        1.50      7.62 o 
 -13  13   5      149.75      176.33     15.36 o 
 -11  13   5       85.97       77.71     12.35 o 
  -9  13   5       37.82       35.54      6.13 o 
  -7  13   5       30.23       17.51      5.21 o 
  -5  13   5       16.03       10.48      5.47 o 
  -3  13   5       95.80      101.40      5.98 o 
  -1  13   5       69.94       69.05      6.76 o 
   1  13   5     1351.35     1307.00     19.20 o 
   3  13   5      149.52      180.31      8.67 o 
   5  13   5      447.78      431.92     20.34 o 
   7  13   5       11.69        4.70      5.70 o 
   9  13   5      490.96      465.19     19.40 o 
  11  13   5      252.82      242.31     12.82 o 
  13  13   5       77.19       79.19     11.89 o 
 -14  14   5       93.86      123.45     11.48 o 
 -12  14   5       33.39       19.09      8.14 o 
 -10  14   5      198.60      152.14     12.72 o 
  -8  14   5       62.36       53.44      7.04 o 
  -6  14   5        3.72        0.00      4.29 o 
  -4  14   5      764.02      768.23     14.98 o 
  -2  14   5     2078.26     1813.10     25.56 o 
   0  14   5      768.16      688.40     15.14 o 
   2  14   5       71.86       67.59      6.19 o 
   4  14   5      185.21      191.76      8.59 o 
   6  14   5      230.15      235.57     11.26 o 
   8  14   5      161.29      136.79      9.47 o 
  10  14   5        4.03        0.00      5.33 o 
  12  14   5       36.69       54.59     10.48 o 
  14  14   5       10.85        2.57      9.12 o 
 -13  15   5       35.01       55.07     10.08 o 
 -11  15   5        6.85        7.93      6.79 o 
  -9  15   5       37.04       23.93      6.55 o 
  -7  15   5       89.94       81.00      9.77 o 
  -5  15   5      236.43      232.40     13.28 o 
  -3  15   5      795.21      784.54     16.37 o 
  -1  15   5      780.65      737.67     18.06 o 
   1  15   5      130.73      121.09      7.62 o 
   3  15   5        2.25        0.00      5.20 o 
   5  15   5       34.38       23.38      5.79 o 
   7  15   5      149.76      150.56     13.07 o 
   9  15   5       10.26        8.67      8.22 o 
  11  15   5        0.73        9.09      8.94 o 
  13  15   5       15.93       23.70     13.87 o 
 -12  16   5        1.80       12.64      7.64 o 
 -10  16   5       13.45        4.60      6.82 o 
  -8  16   5        5.84        2.89      9.74 o 
  -6  16   5      269.56      220.51     15.03 o 
  -4  16   5       37.56       48.17      6.62 o 
  -2  16   5       85.00       78.97      7.41 o 
   0  16   5        0.06        0.00      6.27 o 
   2  16   5     1017.60     1080.22     19.43 o 
   4  16   5       24.60       20.03      5.83 o 
   6  16   5      129.60      129.94      8.81 o 
   8  16   5       17.81       12.85      6.82 o 
  10  16   5       78.61       65.31      9.10 o 
  12  16   5       26.29       18.48      9.58 o 
 -11  17   5        0.42        0.00      6.88 o 
  -9  17   5       70.94       59.40      8.63 o 
  -7  17   5       73.74       80.97      8.56 o 
  -5  17   5        0.00        2.26      5.53 o 
  -3  17   5       37.80       29.39      6.36 o 
  -1  17   5      126.61      113.53      8.31 o 
   1  17   5     2074.42     2088.32     28.83 o 
   3  17   5      834.34      848.41     17.83 o 
   5  17   5        5.71        3.07      6.31 o 
   7  17   5       42.58       35.98      8.18 o 
   9  17   5       47.02       29.86      8.95 o 
  11  17   5       45.29       38.08     10.65 o 
 -10  18   5        7.56       16.51      7.69 o 
  -8  18   5        0.04        0.82      6.82 o 
  -6  18   5        1.22        0.00      6.05 o 
  -4  18   5        6.39        4.67      5.64 o 
  -2  18   5        8.05        0.91      5.75 o 
   0  18   5       49.37       32.48      7.01 o 
   2  18   5      615.93      725.01     30.81 o 
   4  18   5      183.18      195.85     12.31 o 
   6  18   5       11.70        0.00      6.46 o 
   8  18   5        3.42       10.29     13.86 o 
  10  18   5       67.96       87.08     11.97 o 
  -9  19   5       14.11        8.95      7.78 o 
  -7  19   5        3.41        8.59      7.45 o 
  -5  19   5       22.66       26.70      7.21 o 
  -3  19   5      103.67       83.22      8.88 o 
  -1  19   5      155.27      142.88     10.95 o 
   1  19   5       76.65       81.89      9.09 o 
   3  19   5        0.31        0.00      7.89 o 
   5  19   5       50.15       44.14      8.37 o 
   7  19   5       43.22       58.63     12.60 o 
   9  19   5       47.39       28.16     10.11 o 
  -8  20   5        2.55        0.78      7.33 o 
  -6  20   5       18.58       17.97      7.74 o 
  -4  20   5        9.44        4.21      6.44 o 
  -2  20   5        8.31        8.57      6.77 o 
   0  20   5        5.48        8.80      6.93 o 
   2  20   5       23.09        9.19      7.54 o 
   4  20   5        4.39        2.29      7.13 o 
   6  20   5        6.76        4.15      8.36 o 
   8  20   5        0.00        3.40      8.46 o 
  -7  21   5        1.70        0.00      7.40 o 
  -5  21   5       20.19       11.23      7.73 o 
  -3  21   5       10.21       14.42      7.41 o 
  -1  21   5       33.23       39.78      8.46 o 
   1  21   5       25.89       41.47      8.59 o 
   3  21   5       31.46       33.15      8.50 o 
   5  21   5        1.36        0.00      8.13 o 
   7  21   5        1.79        1.74      8.37 o 
  -6  22   5       27.41       20.49      8.61 o 
  -4  22   5        5.49        0.00      7.21 o 
  -2  22   5        2.14        9.38      7.01 o 
   0  22   5        5.60        5.49      8.33 o 
   2  22   5       11.21        0.00      8.00 o 
   4  22   5        1.56        6.55      8.33 o 
  -3  23   5        0.03        2.61      8.44 o 
  -1  23   5        3.02        6.92      9.05 o 
   1  23   5        6.40       15.90      9.12 o 
 -16   0   6        1.13       23.81     16.67 o 
 -14   0   6       62.58       67.48     19.05 o 
 -12   0   6     1027.27     1100.72     36.21 o 
 -10   0   6     1921.94     1800.14     43.04 o 
  -8   0   6      205.08      219.25     18.55 o 
  -6   0   6      353.00      374.46     14.32 o 
  -4   0   6     6162.30     6673.12     83.59 o 
  -2   0   6     3261.59     3200.56     37.18 o 
   0   0   6      462.51      424.64      8.48 o 
   2   0   6      134.74      118.93      7.27 o 
   4   0   6     1028.91     1150.45     16.59 o 
   6   0   6       30.13       45.60      5.43 o 
   8   0   6      214.01      220.05     11.21 o 
  10   0   6     2562.36     2499.67     52.63 o 
  12   0   6      254.24      267.63     20.35 o 
  14   0   6        4.44       36.51     19.05 o 
  16   0   6        1.82        6.35     19.84 o 
 -17   1   6        0.65        0.78     11.98 o 
 -15   1   6       37.34       21.87     17.07 o 
 -13   1   6      583.57      557.58     27.80 o 
 -11   1   6     1946.96     1951.03     33.48 o 
  -9   1   6      300.36      326.20     12.02 o 
  -7   1   6      532.17      501.76     10.04 o 
  -5   1   6      714.96      741.32     11.23 o 
  -3   1   6      137.63      145.46      5.18 o 
  -1   1   6      613.33      653.07      7.28 o 
   1   1   6        2.10        0.00      1.94 o 
   3   1   6      712.70      722.88      8.36 o 
   5   1   6       33.73       42.26      3.45 o 
   7   1   6      138.77      136.39      5.60 o 
   9   1   6      362.60      384.33     16.81 o 
  11   1   6      133.22      180.27     11.13 o 
  13   1   6       23.68       18.29     10.47 o 
  15   1   6       14.61       17.40     13.67 o 
  17   1   6        1.45       15.88     15.72 o 
 -16   2   6        0.40        0.00     10.93 o 
 -14   2   6      202.99      140.73     20.64 o 
 -12   2   6      214.19      216.03     14.80 o 
 -10   2   6       48.60       42.19      7.05 o 
  -8   2   6      169.08      167.31      7.66 o 
  -6   2   6       74.41       77.40      5.73 o 
  -4   2   6       15.41       31.67      3.39 o 
  -2   2   6       29.59       20.26      3.22 o 
   0   2   6     1324.82     1349.10     12.84 o 
   2   2   6     1844.83     1956.03     18.53 o 
   4   2   6      141.48      153.94      4.56 o 
   6   2   6       31.85       20.91      3.38 o 
   8   2   6       12.36        0.00      4.12 o 
  10   2   6      546.32      509.37     19.95 o 
  12   2   6        5.78       11.31      7.57 o 
  14   2   6        3.06        7.75     11.64 o 
  16   2   6        1.96        0.00     14.30 o 
 -17   3   6       20.31       21.08     10.60 o 
 -15   3   6        0.02       15.36     17.07 o 
 -13   3   6      580.06      549.59     21.68 o 
 -11   3   6     2350.59     2444.68     38.75 o 
  -9   3   6       19.80       31.84      5.15 o 
  -7   3   6      160.71      139.74      7.75 o 
  -5   3   6      130.78      166.27      6.15 o 
  -3   3   6      767.99      969.94     24.65 o 
  -1   3   6       61.23       53.70      2.82 o 
   1   3   6      154.82      173.62      4.79 o 
   3   3   6      105.36      123.33      4.06 o 
   5   3   6        5.01        0.00      2.57 o 
   7   3   6      130.86      143.01      6.37 o 
   9   3   6      156.20      141.94      8.09 o 
  11   3   6        2.33        0.00      6.86 o 
  13   3   6       98.14      119.41     13.70 o 
  15   3   6       39.51       44.18     16.25 o 
  17   3   6        7.05        9.62     16.81 o 
 -16   4   6        2.36        0.00      7.76 o 
 -14   4   6        9.24        0.00      9.81 o 
 -12   4   6      359.00      365.99     26.18 o 
 -10   4   6       47.93       51.07      7.03 o 
  -8   4   6       34.06       42.31      3.95 o 
  -6   4   6       56.25       60.92      4.44 o 
  -4   4   6      599.14      657.39     14.60 o 
  -2   4   6     1695.47     1746.62     25.84 o 
   0   4   6      609.41      676.79     10.16 o 
   2   4   6      119.82      122.46      4.40 o 
   4   4   6       70.33       79.39      3.74 o 
   6   4   6     1022.65     1042.46     18.20 o 
   8   4   6      359.59      384.28     11.30 o 
  10   4   6        9.85        1.23      6.87 o 
  12   4   6      158.22      171.84     13.20 o 
  14   4   6       44.21       67.96     12.71 o 
  16   4   6       22.89       16.06     17.07 o 
 -17   5   6        1.65        4.00      9.01 o 
 -15   5   6        2.19       20.41      9.18 o 
 -13   5   6        7.52        0.00      8.17 o 
 -11   5   6        0.68        0.08      7.11 o 
  -9   5   6       52.59       55.00      8.87 o 
  -7   5   6      727.98      799.05     12.66 o 
  -5   5   6      288.30      283.10     10.89 o 
  -3   5   6       95.23       95.85      9.05 o 
  -1   5   6     1349.57     1330.47     14.73 o 
   1   5   6        0.01        0.00      2.15 o 
   3   5   6       99.98       86.95      4.53 o 
   5   5   6      456.31      554.24     10.43 o 
   7   5   6       36.84       39.75      5.08 o 
   9   5   6      532.65      487.08     15.34 o 
  11   5   6      650.01      688.95     22.36 o 
  13   5   6      391.91      397.04     21.42 o 
  15   5   6        6.40        6.52     10.67 o 
 -16   6   6       38.17       26.25     10.41 o 
 -14   6   6        3.63        0.49      7.48 o 
 -12   6   6      113.51       92.60     10.97 o 
 -10   6   6      304.62      278.70     12.84 o 
  -8   6   6       57.65       46.37      4.91 o 
  -6   6   6        1.35        0.43      2.61 o 
  -4   6   6       27.84       35.83      6.75 o 
  -2   6   6     1097.40     1158.64     19.97 o 
   0   6   6      761.18      736.42     11.39 o 
   2   6   6      163.21      173.55      5.41 o 
   4   6   6      754.67      782.27     11.83 o 
   6   6   6      530.94      501.20     11.50 o 
   8   6   6      133.07      169.27     11.09 o 
  10   6   6      745.64      778.73     23.07 o 
  12   6   6      307.43      277.22     17.31 o 
  14   6   6        0.00        6.37      9.60 o 
  16   6   6       75.43       69.55     18.50 o 
 -15   7   6       60.70       56.71     10.60 o 
 -13   7   6        0.19        0.00      6.40 o 
 -11   7   6      311.27      293.92     14.42 o 
  -9   7   6        9.48        5.46      9.13 o 
  -7   7   6        2.13        6.53      3.83 o 
  -5   7   6       92.80      116.07      7.63 o 
  -3   7   6       82.80       69.57      6.44 o 
  -1   7   6       41.85       45.07      3.76 o 
   1   7   6      568.80      559.19      8.54 o 
   3   7   6       64.98       64.41      4.42 o 
   5   7   6       11.35        6.55      3.63 o 
   7   7   6       61.92       68.71      9.40 o 
   9   7   6      751.05      657.91     26.95 o 
  11   7   6      130.98      143.54     21.27 o 
  13   7   6        7.10        5.56      9.88 o 
  15   7   6        9.19       13.39     11.85 o 
 -16   8   6        0.79        3.73      9.60 o 
 -14   8   6       42.84       77.76     10.41 o 
 -12   8   6        0.91        0.00      5.93 o 
 -10   8   6      237.59      249.88     34.14 o 
  -8   8   6      121.33      114.19      9.28 o 
  -6   8   6      226.44      196.31      6.35 o 
  -4   8   6       93.43       84.64      6.24 o 
  -2   8   6      439.52      369.97     10.34 o 
   0   8   6     3042.62     2911.74     29.16 o 
   2   8   6        0.13        0.00      2.84 o 
   4   8   6      139.04      150.78      6.48 o 
   6   8   6      217.12      210.38     10.01 o 
   8   8   6      799.50      793.69     22.25 o 
  10   8   6        5.56        5.20      7.71 o 
  12   8   6        2.09        7.93      8.82 o 
  14   8   6       29.86       39.51     16.42 o 
  16   8   6      128.22      221.49     35.72 o 
 -15   9   6       36.31       44.36     10.04 o 
 -13   9   6       23.11       23.53      7.39 o 
 -11   9   6       80.19       69.05     10.65 o 
  -9   9   6     1055.36      976.75     25.11 o 
  -7   9   6      140.10      124.22      6.76 o 
  -5   9   6      169.38      171.53      5.10 o 
  -3   9   6      254.90      281.13      6.63 o 
  -1   9   6      281.98      279.50      8.54 o 
   1   9   6      207.28      198.52      6.71 o 
   3   9   6      418.88      442.12     11.10 o 
   5   9   6       67.48       60.54      6.66 o 
   7   9   6       41.39       45.20      8.59 o 
   9   9   6       15.98       17.30      8.05 o 
  11   9   6        5.59       11.70      8.26 o 
  13   9   6       49.06       43.73     20.19 o 
  15   9   6        4.83        9.91     11.91 o 
 -14  10   6        3.96        0.00      7.70 o 
 -12  10   6       26.31       31.29     11.92 o 
 -10  10   6       34.99       26.71      6.85 o 
  -8  10   6      500.85      468.40     12.61 o 
  -6  10   6       17.22       15.77      3.67 o 
  -4  10   6      195.42      180.74      6.41 o 
  -2  10   6       59.43       78.29      5.12 o 
   0  10   6      339.41      306.91      9.28 o 
   2  10   6       78.40       70.55      5.06 o 
   4  10   6       91.65       86.91      5.79 o 
   6  10   6        1.58        0.00      6.26 o 
   8  10   6       44.56       32.99      9.97 o 
  10  10   6       24.21       36.42      9.69 o 
  12  10   6        6.47        3.47     16.58 o 
  14  10   6       15.96        8.31     10.39 o 
 -15  11   6       15.30       14.41     10.69 o 
 -13  11   6        5.86        9.19      7.99 o 
 -11  11   6        0.47       11.16      6.68 o 
  -9  11   6      207.82      196.21      9.24 o 
  -7  11   6      207.89      177.38     10.75 o 
  -5  11   6        1.92        0.00      3.68 o 
  -3  11   6       46.32       77.81      7.83 o 
  -1  11   6     2006.93     1950.61     22.72 o 
   1  11   6     2621.89     2500.61     31.09 o 
   3  11   6      333.20      372.87     15.73 o 
   5  11   6        8.75        5.60      6.01 o 
   7  11   6      384.23      355.11     15.62 o 
   9  11   6      106.18       96.91     11.22 o 
  11  11   6       56.62       61.92     10.90 o 
  13  11   6       65.61       90.31     14.59 o 
 -14  12   6        0.73        8.27      8.32 o 
 -12  12   6        0.04        9.44      6.44 o 
 -10  12   6       43.08       34.93      6.51 o 
  -8  12   6       82.96       68.51     10.43 o 
  -6  12   6       17.89        6.16      4.04 o 
  -4  12   6        4.83        6.00      3.36 o 
  -2  12   6       31.04       23.85      5.42 o 
   0  12   6     2579.14     2504.06     28.50 o 
   2  12   6     2163.44     2152.36     29.14 o 
   4  12   6       77.41       75.52      6.55 o 
   6  12   6      222.46      210.64     11.41 o 
   8  12   6      349.68      332.79     16.23 o 
  10  12   6      217.24      243.54     15.67 o 
  12  12   6       65.02       55.03     15.10 o 
  14  12   6       16.02       12.02     13.44 o 
 -13  13   6        2.01        9.13      8.42 o 
 -11  13   6       75.65       85.07      8.51 o 
  -9  13   6       13.58        8.62      5.58 o 
  -7  13   6       85.30       76.73      6.85 o 
  -5  13   6        6.27       16.20      4.70 o 
  -3  13   6      984.51      884.81     15.97 o 
  -1  13   6       98.68       90.01      6.93 o 
   1  13   6     1745.30     1737.91     25.65 o 
   3  13   6     1155.03     1156.77     18.66 o 
   5  13   6      296.61      254.44     10.72 o 
   7  13   6       28.94       43.50      8.58 o 
   9  13   6       49.93       30.79      9.32 o 
  11  13   6       40.01       27.04      9.81 o 
  13  13   6       71.57       70.79     20.24 o 
 -12  14   6       37.00       43.04      7.94 o 
 -10  14   6       58.42       52.77      7.56 o 
  -8  14   6      220.11      202.26     10.00 o 
  -6  14   6        6.61        6.16      4.94 o 
  -4  14   6      373.14      357.32     10.85 o 
  -2  14   6     1898.91     1819.26     29.82 o 
   0  14   6      246.98      225.71      9.72 o 
   2  14   6       24.96       19.65      5.46 o 
   4  14   6       71.28       63.05      7.64 o 
   6  14   6      101.29       85.04     10.07 o 
   8  14   6       52.06        6.84      6.62 o 
  10  14   6        3.99        4.22      6.38 o 
  12  14   6        1.40        0.00      7.69 o 
 -13  15   6        5.46        0.00      6.97 o 
 -11  15   6       78.91       90.68     16.73 o 
  -9  15   6       18.77        3.82      6.69 o 
  -7  15   6       84.47       81.45      7.87 o 
  -5  15   6        0.28        0.00      5.28 o 
  -3  15   6      408.19      411.79     12.21 o 
  -1  15   6       28.21       16.96      5.97 o 
   1  15   6      230.56      223.64     10.30 o 
   3  15   6        0.27        0.00      5.26 o 
   5  15   6       10.46       10.40      6.37 o 
   7  15   6       50.98       61.52      8.61 o 
   9  15   6        6.12        4.31      6.49 o 
  11  15   6        0.03        7.15      7.51 o 
 -12  16   6       26.65       41.63      8.80 o 
 -10  16   6       77.15       71.59      8.80 o 
  -8  16   6      109.52      104.94      9.00 o 
  -6  16   6      549.07      557.44     16.60 o 
  -4  16   6      244.96      214.70      9.63 o 
  -2  16   6      713.48      666.21     16.58 o 
   0  16   6      104.39      125.53     11.12 o 
   2  16   6      393.24      352.80     13.20 o 
   4  16   6      106.12      111.58      9.18 o 
   6  16   6       53.54       52.44      8.49 o 
   8  16   6        1.75       12.82      7.18 o 
  10  16   6       13.90       11.71      7.40 o 
 -11  17   6      122.81      150.93     12.49 o 
  -9  17   6       15.82        0.00      7.56 o 
  -7  17   6       62.40       44.06      7.78 o 
  -5  17   6       46.61       40.49      7.56 o 
  -3  17   6      254.57      259.00     11.03 o 
  -1  17   6       87.33       93.15      8.17 o 
   1  17   6      235.63      199.60     10.45 o 
   3  17   6        6.80        5.35      6.44 o 
   5  17   6       26.10       39.28      7.90 o 
   7  17   6        3.05        0.72      6.78 o 
   9  17   6        0.99        6.80      7.63 o 
  11  17   6       35.90       30.22     10.79 o 
 -10  18   6        0.41        0.00      7.12 o 
  -8  18   6        0.38        0.00      6.57 o 
  -6  18   6       41.30       38.37      7.77 o 
  -4  18   6      119.53      110.22     11.92 o 
  -2  18   6      188.65      186.87     10.80 o 
   0  18   6       23.47       31.67      7.22 o 
   2  18   6       22.22       19.96      7.30 o 
   4  18   6       47.51       29.15      8.31 o 
   6  18   6       24.44       10.77      7.95 o 
   8  18   6       44.77       50.57     11.37 o 
  10  18   6        0.02        7.07      9.00 o 
  -9  19   6        4.54        4.66      7.88 o 
  -7  19   6       48.98       38.67      8.64 o 
  -5  19   6       96.37       64.94      9.12 o 
  -3  19   6      279.61      262.56     13.57 o 
  -1  19   6       63.67       73.90      8.68 o 
   1  19   6       30.37       19.18      7.31 o 
   3  19   6        4.58        9.91      7.37 o 
   5  19   6       33.37       29.58      8.27 o 
   7  19   6       41.22       35.54      8.75 o 
   9  19   6        3.57        6.87      8.64 o 
  -8  20   6        3.06       13.98      9.51 o 
  -6  20   6        3.73        0.00      7.52 o 
  -4  20   6        1.54        0.37      7.64 o 
  -2  20   6       42.52       24.31      8.27 o 
   0  20   6        1.52        5.69      7.07 o 
   2  20   6        3.32        0.00      7.29 o 
   4  20   6       43.00       51.09      9.19 o 
   6  20   6       41.71       24.62      8.61 o 
  -5  21   6        6.82        4.80      8.05 o 
  -3  21   6       17.71        0.00      7.85 o 
  -1  21   6       12.75        7.21      8.16 o 
   1  21   6        9.94       18.89      8.30 o 
   3  21   6       17.78        8.96      7.60 o 
   5  21   6       15.92       20.82      9.35 o 
  -2  22   6        0.95       10.16     12.37 o 
   0  22   6        2.97        0.00      8.51 o 
   2  22   6        0.17        2.78     10.84 o 
 -15   1   7        1.31        0.00     10.62 o 
 -13   1   7     1082.53     1063.40     35.95 o 
 -11   1   7      361.58      372.66     14.97 o 
  -9   1   7        1.37        0.00      5.18 o 
  -7   1   7       96.95       95.58      7.62 o 
  -5   1   7     3344.41     3574.33     35.15 o 
  -3   1   7       80.90       81.61      3.86 o 
  -1   1   7       34.60       31.55      2.51 o 
   1   1   7      251.70      243.29      6.03 o 
   3   1   7     4338.20     4606.52     48.99 o 
   5   1   7      216.79      224.40      6.20 o 
   7   1   7      169.94      192.94      6.97 o 
   9   1   7      166.63      184.47      9.52 o 
  11   1   7     1383.06     1318.11     31.99 o 
  13   1   7      181.96      191.13     21.33 o 
  15   1   7       22.18       30.43     15.48 o 
 -16   2   7       22.38        3.49     12.55 o 
 -14   2   7      230.27      284.03     23.42 o 
 -12   2   7     3333.79     3486.11     58.82 o 
 -10   2   7      380.40      345.68     13.24 o 
  -8   2   7      322.22      315.18      9.94 o 
  -6   2   7      105.12      114.47      5.09 o 
  -4   2   7     2834.37     3047.06     33.74 o 
  -2   2   7      267.90      246.23      7.10 o 
   0   2   7       58.43       72.40      4.99 o 
   2   2   7      334.29      355.77      7.30 o 
   4   2   7       37.37       42.74      3.18 o 
   6   2   7        5.90        2.53      3.11 o 
   8   2   7      113.60      118.25      7.64 o 
  10   2   7      766.79      836.12     24.89 o 
  12   2   7      218.92      200.08     20.75 o 
  14   2   7       62.06       60.44     16.02 o 
  16   2   7        1.50        0.00     13.90 o 
 -15   3   7        9.94        3.99     11.18 o 
 -13   3   7      469.69      510.06     23.82 o 
 -11   3   7       40.03       36.85      8.41 o 
  -9   3   7        7.75        8.08      5.50 o 
  -7   3   7       70.16       46.80      4.31 o 
  -5   3   7      726.20      730.90     13.72 o 
  -3   3   7       15.37       10.41      4.12 o 
  -1   3   7       88.28      101.76      4.17 o 
   1   3   7       70.38       62.44      3.41 o 
   3   3   7       70.50       82.15      4.93 o 
   5   3   7      134.19      125.46      4.72 o 
   7   3   7        7.38       12.64      4.32 o 
   9   3   7       92.62       78.53      8.89 o 
  11   3   7       14.44        2.35     16.29 o 
  13   3   7        0.40        0.00     10.93 o 
  15   3   7       33.94       31.07     15.60 o 
 -16   4   7       16.45       33.40     13.67 o 
 -14   4   7        8.85       27.54     11.63 o 
 -12   4   7     1252.76     1233.26     30.48 o 
 -10   4   7      563.56      581.55     16.50 o 
  -8   4   7      260.07      224.75      8.81 o 
  -6   4   7       22.20       36.31      4.50 o 
  -4   4   7        5.29        2.09      5.48 o 
  -2   4   7      604.08      624.16     11.09 o 
   0   4   7       30.35       16.86      2.60 o 
   2   4   7       28.18       31.20      4.88 o 
   4   4   7      281.45      303.90      6.95 o 
   6   4   7       84.00       79.96      5.79 o 
   8   4   7        0.01        0.00      6.17 o 
  10   4   7     1469.30     1567.00     33.57 o 
  12   4   7        0.10        0.00      9.22 o 
  14   4   7       18.68       45.48     16.16 o 
 -15   5   7        9.52       18.17     13.10 o 
 -13   5   7       85.67       52.30     12.18 o 
 -11   5   7        0.03        2.71      6.89 o 
  -9   5   7      193.70      199.54      9.52 o 
  -7   5   7        2.59        6.14      5.04 o 
  -5   5   7     2111.30     2088.18     46.71 o 
  -3   5   7      144.49      140.45      8.05 o 
  -1   5   7       58.46       42.40      3.38 o 
   1   5   7       24.69       15.47      2.98 o 
   3   5   7      348.77      392.06      8.73 o 
   5   5   7        4.71        6.98      4.30 o 
   7   5   7       42.25       44.13      6.27 o 
   9   5   7       34.40       29.22      8.40 o 
  11   5   7      804.63      869.88     25.43 o 
  13   5   7        0.95        9.13     12.35 o 
  15   5   7        5.31       12.19     14.80 o 
 -16   6   7       18.16       25.22     10.30 o 
 -14   6   7        1.75        0.00     13.10 o 
 -12   6   7       71.93       58.91      9.48 o 
 -10   6   7       27.71       17.00      6.57 o 
  -8   6   7      129.91      134.24      7.45 o 
  -6   6   7      153.37      155.61      7.97 o 
  -4   6   7        1.47        3.23      6.22 o 
  -2   6   7      110.73      126.18      8.18 o 
   0   6   7     1322.52     1236.44     16.59 o 
   2   6   7     2254.14     2217.46     22.93 o 
   4   6   7       43.25       39.98      5.12 o 
   6   6   7      334.59      351.26     11.38 o 
   8   6   7      231.28      237.03     13.43 o 
  10   6   7     1453.15     1558.53     53.01 o 
  12   6   7       72.98       91.68     22.92 o 
  14   6   7       48.24       71.87     25.40 o 
 -15   7   7        0.20        0.00      8.25 o 
 -13   7   7       96.63       87.90     12.40 o 
 -11   7   7       17.67       19.75      7.25 o 
  -9   7   7        7.01        2.38      7.94 o 
  -7   7   7       84.73       92.00      6.01 o 
  -5   7   7        2.89        0.00     11.11 o 
  -3   7   7        1.05        0.00      4.26 o 
  -1   7   7       10.05       11.13      3.31 o 
   1   7   7      120.94      119.25      4.73 o 
   3   7   7       74.47       69.64      5.26 o 
   5   7   7       15.94       15.38      6.23 o 
   7   7   7        0.00        5.83      6.59 o 
   9   7   7       60.71       49.51     11.11 o 
  11   7   7      332.83      343.00     17.45 o 
  13   7   7       53.98       55.00     16.21 o 
  15   7   7       70.90      107.34     20.57 o 
 -14   8   7        0.02        0.00      7.78 o 
 -12   8   7        5.43        0.00      6.99 o 
 -10   8   7       75.16       60.32      7.42 o 
  -8   8   7       80.72       88.80     12.30 o 
  -6   8   7      170.99      165.79     10.43 o 
  -4   8   7      326.30      336.61     21.32 o 
  -2   8   7       28.37       28.26      3.67 o 
   0   8   7       93.63       90.41      5.83 o 
   2   8   7     1100.22     1078.40     15.05 o 
   4   8   7      635.07      634.54     18.45 o 
   6   8   7      178.40      176.68     10.68 o 
   8   8   7      395.19      338.35     15.62 o 
  10   8   7      334.23      319.45     16.70 o 
  12   8   7       59.29       76.33     19.62 o 
  14   8   7        0.42       15.20     15.03 o 
 -15   9   7        0.08        1.42      8.10 o 
 -13   9   7       26.33       15.54     10.54 o 
 -11   9   7       42.57       48.86      8.18 o 
  -9   9   7        6.55        1.11     10.72 o 
  -7   9   7       87.89       97.93     12.98 o 
  -5   9   7       21.27       31.24      5.27 o 
  -3   9   7      391.62      369.49     10.19 o 
  -1   9   7      109.49      118.41      6.54 o 
   1   9   7       43.71       40.64      4.72 o 
   3   9   7      306.02      289.09      9.82 o 
   5   9   7      137.50      156.51      9.14 o 
   7   9   7       44.99       33.14     10.71 o 
   9   9   7      147.71      124.65     11.94 o 
  11   9   7      278.54      322.02     17.68 o 
  13   9   7        1.19        0.00     13.44 o 
 -14  10   7       10.81        3.93      8.25 o 
 -12  10   7       27.30       44.39      7.33 o 
 -10  10   7       21.38       18.87      6.20 o 
  -8  10   7        1.06        0.00      9.13 o 
  -6  10   7      120.00      132.38      6.42 o 
  -4  10   7      222.73      244.79      7.33 o 
  -2  10   7      140.31      161.59     11.15 o 
   0  10   7      296.51      341.55      8.64 o 
   2  10   7      140.46      130.47      7.06 o 
   4  10   7       53.59       66.90      8.62 o 
   6  10   7       64.04       63.31     13.64 o 
   8  10   7       28.37       41.04      9.27 o 
  10  10   7      252.91      287.50     16.68 o 
  12  10   7      223.32      241.07     20.16 o 
  14  10   7       13.54        9.35     15.06 o 
 -13  11   7        1.89        3.71      6.89 o 
 -11  11   7        8.79        3.84      6.73 o 
  -9  11   7      418.28      393.54     22.92 o 
  -7  11   7      343.71      304.09     16.86 o 
  -5  11   7       69.97       85.24      5.91 o 
  -3  11   7      222.00      241.63      8.69 o 
  -1  11   7      973.82      930.70     13.68 o 
   1  11   7     2184.65     2175.34     29.07 o 
   3  11   7       65.80       56.05      7.03 o 
   5  11   7       44.35       38.70      7.20 o 
   7  11   7        0.28        9.43      7.80 o 
   9  11   7       16.04       18.68      9.27 o 
  11  11   7       64.54       58.67     14.32 o 
  13  11   7       13.83       24.85     15.43 o 
 -12  12   7       67.81       88.75      9.10 o 
 -10  12   7       88.14       75.64      8.44 o 
  -8  12   7      360.31      303.00     19.73 o 
  -6  12   7      486.11      445.84     15.47 o 
  -4  12   7       24.26       25.76      5.99 o 
  -2  12   7      650.92      587.08     13.24 o 
   0  12   7     1128.25     1091.84     18.77 o 
   2  12   7      179.28      171.59     17.32 o 
   4  12   7       73.31       61.41      7.51 o 
   6  12   7       52.29       51.56      8.49 o 
   8  12   7      107.36       76.69     12.38 o 
  10  12   7        1.01        0.00      8.42 o 
  12  12   7        0.39        6.52     13.18 o 
 -13  13   7       11.82       14.68      8.54 o 
 -11  13   7      103.65      126.28     14.98 o 
  -9  13   7      107.11       95.14      8.73 o 
  -7  13   7      102.55       71.01      6.87 o 
  -5  13   7       12.99        2.18      4.81 o 
  -3  13   7      213.44      219.94     11.67 o 
  -1  13   7       32.23       24.24      5.77 o 
   1  13   7      905.46      930.98     24.86 o 
   3  13   7       32.02       19.25      6.89 o 
   5  13   7       15.98       11.38      6.65 o 
   7  13   7      180.89      192.69     13.31 o 
   9  13   7       51.38       33.68     10.54 o 
  11  13   7        2.66       15.17     10.09 o 
 -12  14   7        0.00        0.00      7.42 o 
 -10  14   7       44.39       36.18      7.79 o 
  -8  14   7       28.90       20.85      5.78 o 
  -6  14   7       67.14       66.90      6.81 o 
  -4  14   7        1.09        0.00      4.82 o 
  -2  14   7       44.52       32.54      6.13 o 
   0  14   7       18.11       26.19      6.00 o 
   2  14   7       12.01       15.37      6.05 o 
   4  14   7       19.77        4.77      5.76 o 
   6  14   7        1.18        0.00      6.59 o 
   8  14   7       72.20       62.36     10.13 o 
  10  14   7        1.65        8.12     11.53 o 
  12  14   7        7.31        0.00     28.18 o 
 -11  15   7       10.87       12.67      7.92 o 
  -9  15   7       25.42       21.21      6.50 o 
  -7  15   7       21.96       21.22      6.18 o 
  -5  15   7       28.55       17.49      8.57 o 
  -3  15   7       32.17       31.01      7.94 o 
  -1  15   7       53.06       25.34      8.33 o 
   1  15   7       37.64       30.34      6.60 o 
   3  15   7       52.54       58.87      7.85 o 
   5  15   7       88.96      108.50      9.07 o 
   7  15   7        0.81        0.00      6.46 o 
   9  15   7       12.67       13.06      7.47 o 
  11  15   7        0.53       10.42      8.78 o 
 -10  16   7       62.22       56.98      8.57 o 
  -8  16   7        0.99        4.47      6.16 o 
  -6  16   7        2.61        0.00      6.53 o 
  -4  16   7      226.46      236.90     11.07 o 
  -2  16   7      571.61      551.18     16.06 o 
   0  16   7      104.19      103.34      9.14 o 
   2  16   7        8.82        0.00      5.99 o 
   4  16   7       10.41        3.58      6.34 o 
   6  16   7       12.38        9.33      7.12 o 
   8  16   7        4.97        7.64      7.69 o 
  10  16   7        0.17        0.29      8.35 o 
  -9  17   7        6.68        4.45      6.79 o 
  -7  17   7       40.74       24.31      6.94 o 
  -5  17   7       21.08       20.14      6.75 o 
  -3  17   7       27.56        8.72      8.25 o 
  -1  17   7        2.57       10.55      7.06 o 
   1  17   7       70.41       76.43      8.96 o 
   3  17   7       24.28       26.74      7.87 o 
   5  17   7      166.44      180.99     11.71 o 
   7  17   7        0.11        1.06      7.70 o 
   9  17   7       13.38        4.59      9.28 o 
  -8  18   7        0.07        0.00      6.71 o 
  -6  18   7        0.36        0.00      6.43 o 
  -4  18   7      188.56      178.93     14.55 o 
  -2  18   7       45.20       39.56      8.41 o 
   0  18   7        0.75        4.25      7.46 o 
   2  18   7       10.71       14.27      7.91 o 
   4  18   7        6.69       11.82      7.94 o 
   6  18   7        0.47        0.00      7.89 o 
   8  18   7        3.02        0.00      8.82 o 
  -7  19   7       13.72        3.51      7.60 o 
  -5  19   7        5.50        0.00      7.19 o 
  -3  19   7      196.15      168.28     12.00 o 
  -1  19   7       16.71       21.93      8.27 o 
   1  19   7       18.95       10.35      7.81 o 
   3  19   7       20.32       18.18      8.69 o 
   5  19   7       49.66       31.04      9.41 o 
   7  19   7        0.01        0.00      8.83 o 
  -4  20   7      186.90      214.61     13.57 o 
  -2  20   7       91.82       52.33      9.75 o 
   0  20   7        1.44        0.00      7.68 o 
   2  20   7       11.04        0.00      7.97 o 
   4  20   7       10.67       11.63      8.99 o 
  -3  21   7      173.03      185.56     13.74 o 
  -1  21   7       46.21       48.79     10.39 o 
   1  21   7        5.99       13.60     10.11 o 
 -14   0   8       15.78        0.00     15.08 o 
 -12   0   8      567.34      655.34     28.82 o 
 -10   0   8      494.31      472.73     22.18 o 
  -8   0   8     1272.34     1203.47     31.48 o 
  -6   0   8       14.19       38.28      7.80 o 
  -4   0   8       41.22       39.93      5.92 o 
  -2   0   8      820.94      820.71     13.94 o 
   0   0   8      431.25      506.78     11.19 o 
   2   0   8       14.53       19.43      5.82 o 
   4   0   8      170.36      181.90     11.20 o 
   6   0   8       13.93       18.17     10.31 o 
   8   0   8       36.70       45.84      9.74 o 
  10   0   8       41.54       56.72     15.16 o 
  12   0   8      416.44      461.38     42.09 o 
  14   0   8        1.09        0.00     17.46 o 
 -15   1   8       18.26       11.11     17.07 o 
 -13   1   8       66.67       76.28     23.02 o 
 -11   1   8        7.61       22.81      7.67 o 
  -9   1   8        6.93        5.46      6.08 o 
  -7   1   8      263.89      274.25     12.84 o 
  -5   1   8       24.12       17.85      5.09 o 
  -3   1   8       92.48       73.01      4.20 o 
  -1   1   8        0.18        0.00      2.52 o 
   1   1   8       60.55       76.08      4.36 o 
   3   1   8        0.82        0.47      3.95 o 
   5   1   8      132.89      134.85      6.21 o 
   7   1   8        7.36        4.94      5.17 o 
   9   1   8       13.37        5.57      7.46 o 
  11   1   8        8.51       12.96      8.82 o 
  13   1   8       25.04       39.69     28.58 o 
  15   1   8        8.56       10.38     14.46 o 
 -14   2   8       21.91        7.54     12.35 o 
 -12   2   8      587.89      617.46     22.15 o 
 -10   2   8      283.56      267.41     12.01 o 
  -8   2   8      291.88      262.52     12.38 o 
  -6   2   8       19.37        5.06      3.74 o 
  -4   2   8       82.85       90.76      5.42 o 
  -2   2   8      412.33      438.22      6.85 o 
   0   2   8      293.00      337.07      7.62 o 
   2   2   8      372.27      396.16     10.04 o 
   4   2   8      109.52      106.13      6.68 o 
   6   2   8        2.63        0.00      4.43 o 
   8   2   8       13.01        4.73      6.39 o 
  10   2   8       73.81       68.51     13.93 o 
  12   2   8       34.37       22.23     13.47 o 
  14   2   8       98.20      113.19     20.21 o 
 -15   3   8       63.03       55.99     14.80 o 
 -13   3   8       33.28       14.57      9.77 o 
 -11   3   8      104.13      111.53     10.60 o 
  -9   3   8        6.28       10.05     12.60 o 
  -7   3   8      344.91      322.58     11.94 o 
  -5   3   8      383.61      368.86     10.22 o 
  -3   3   8      244.34      238.30      7.91 o 
  -1   3   8       18.06       20.96      3.22 o 
   1   3   8      236.83      215.97      6.81 o 
   3   3   8        0.74        0.66      4.15 o 
   5   3   8      164.13      153.21      6.82 o 
   7   3   8       13.84        9.78      6.04 o 
   9   3   8        5.70        0.00      7.13 o 
  11   3   8        9.88       19.10     10.57 o 
  13   3   8       31.53       12.01     12.76 o 
  15   3   8       44.26       81.66     20.00 o 
 -14   4   8        0.01        0.00     10.66 o 
 -12   4   8       71.22       99.81     10.86 o 
 -10   4   8      102.68       90.22      8.84 o 
  -8   4   8        5.14       10.04      4.81 o 
  -6   4   8      128.28      116.69      6.49 o 
  -4   4   8       50.42       49.04      4.35 o 
  -2   4   8       14.19       23.72      4.20 o 
   0   4   8       73.23       66.61      4.95 o 
   2   4   8      161.67      184.26      6.79 o 
   4   4   8        2.87        0.00      5.00 o 
   6   4   8       19.53       18.50      5.91 o 
   8   4   8      221.90      188.45     14.85 o 
  10   4   8      845.34      840.68     41.35 o 
  12   4   8       15.08       25.44     11.50 o 
  14   4   8       60.39       82.71     18.42 o 
 -15   5   8        4.14        0.00     10.85 o 
 -13   5   8       95.29      100.04     11.77 o 
 -11   5   8        7.12       13.78      7.22 o 
  -9   5   8        0.92        0.00      5.33 o 
  -7   5   8      255.34      265.02      9.29 o 
  -5   5   8     1863.03     1915.64     70.01 o 
  -3   5   8      188.93      172.68      8.25 o 
  -1   5   8       37.30       38.10      4.35 o 
   1   5   8     1307.70     1307.04     16.92 o 
   3   5   8      433.43      477.10     12.14 o 
   5   5   8       68.44       76.77      7.17 o 
   7   5   8      152.98      139.35     13.19 o 
   9   5   8       78.15       62.71     12.06 o 
  11   5   8       60.78       60.51     13.41 o 
  13   5   8       19.08        9.61     21.83 o 
 -14   6   8      103.98      140.28     17.55 o 
 -12   6   8      128.57      145.57     12.12 o 
 -10   6   8       17.78       15.88     12.72 o 
  -8   6   8      408.41      388.52     46.46 o 
  -6   6   8       39.21       20.03     10.68 o 
  -4   6   8        1.87        0.00     10.32 o 
  -2   6   8       36.56       30.47      5.43 o 
   0   6   8     1250.38     1282.88     15.13 o 
   2   6   8      231.72      223.02      8.88 o 
   4   6   8        0.95        5.36      5.51 o 
   6   6   8        0.11        0.00      5.85 o 
   8   6   8       12.56        0.00      8.98 o 
  10   6   8      246.62      280.97     19.63 o 
  12   6   8        7.43        0.00     10.13 o 
  14   6   8       10.84       22.47     16.55 o 
 -13   7   8      353.66      361.06     35.13 o 
 -11   7   8       80.28      104.12     10.06 o 
  -9   7   8      107.78      111.26     13.89 o 
  -7   7   8      596.28      551.47     19.04 o 
  -5   7   8      189.55      194.47     16.55 o 
  -3   7   8      486.26      482.91     19.36 o 
  -1   7   8      436.93      415.14     10.84 o 
   1   7   8     2634.42     2565.03     27.92 o 
   3   7   8     1152.04     1158.34     21.00 o 
   5   7   8       58.76       55.86      7.72 o 
   7   7   8      173.56      150.55     18.45 o 
   9   7   8       66.22       39.40     11.69 o 
  11   7   8      179.78      171.09     29.47 o 
  13   7   8        1.18        0.00     13.11 o 
 -14   8   8        3.97        7.23     11.25 o 
 -12   8   8       52.66       36.41      9.05 o 
 -10   8   8        1.65        0.00      5.50 o 
  -8   8   8      424.52      386.17     16.55 o 
  -6   8   8      463.28      399.48     32.56 o 
  -4   8   8       98.50      132.58     20.64 o 
  -2   8   8      445.35      442.40     11.15 o 
   0   8   8     2328.04     2210.25     26.16 o 
   2   8   8      284.65      250.22     10.46 o 
   4   8   8        2.47        0.00      6.14 o 
   6   8   8       34.27       20.74      7.61 o 
   8   8   8      288.25      217.14     20.67 o 
  10   8   8       24.34       14.06     22.88 o 
  12   8   8       40.43       39.54     12.90 o 
 -13   9   8      116.40      123.02     10.36 o 
 -11   9   8       10.98        4.03      6.76 o 
  -9   9   8        5.25        0.00      6.84 o 
  -7   9   8      173.58      174.23      8.69 o 
  -5   9   8        2.19        0.00     11.91 o 
  -3   9   8       30.68       27.79     10.67 o 
  -1   9   8     1005.82     1080.77     20.94 o 
   1   9   8        3.91        7.98      6.20 o 
   3   9   8       36.00       29.22      5.75 o 
   5   9   8       54.56       51.62      8.23 o 
   7   9   8      379.59      406.44     25.68 o 
   9   9   8        3.44       10.11     10.57 o 
  11   9   8       18.67       33.13     13.08 o 
  13   9   8        2.29       15.88     15.72 o 
 -12  10   8       27.63       25.59      7.29 o 
 -10  10   8       36.80       29.33      9.07 o 
  -8  10   8      128.38      124.83     10.65 o 
  -6  10   8      553.96      475.76     37.33 o 
  -4  10   8        2.35        0.00     12.70 o 
  -2  10   8        0.20        0.71      7.10 o 
   0  10   8      149.04      169.88      7.76 o 
   2  10   8        6.60        0.00      4.93 o 
   4  10   8       85.76       91.75      7.89 o 
   6  10   8       64.79       66.28     11.13 o 
   8  10   8      284.23      308.68     19.49 o 
  10  10   8      528.00      580.32     27.33 o 
  12  10   8        0.56        8.35     13.73 o 
 -13  11   8       33.88       34.79      7.99 o 
 -11  11   8        0.44        0.00      6.15 o 
  -9  11   8        0.01        5.61      6.94 o 
  -7  11   8      399.31      349.61     38.51 o 
  -5  11   8        5.05        0.00      4.69 o 
  -3  11   8      135.22      145.99     10.47 o 
  -1  11   8       73.93       65.29      6.25 o 
   1  11   8     2132.98     2057.35     30.04 o 
   3  11   8      226.53      228.08     10.07 o 
   5  11   8      154.01      158.23     11.94 o 
   7  11   8        0.36        0.00      9.09 o 
   9  11   8      534.50      537.61     27.34 o 
  11  11   8      265.43      304.03     28.80 o 
 -12  12   8       29.98       20.21      8.25 o 
 -10  12   8        6.74       15.41      6.54 o 
  -8  12   8       47.96       29.60      8.27 o 
  -6  12   8      115.04      105.91      9.94 o 
  -4  12   8       30.43       15.88      7.02 o 
  -2  12   8       66.79       64.24      5.81 o 
   0  12   8      239.17      222.98      9.56 o 
   2  12   8       25.13        2.11      6.73 o 
   4  12   8       12.00        4.29      6.55 o 
   6  12   8        0.07        0.00      7.79 o 
   8  12   8        3.61        6.68     10.77 o 
  10  12   8      158.54      144.33     17.25 o 
  12  12   8       54.59       69.00     32.55 o 
 -11  13   8        0.23        0.00      6.73 o 
  -9  13   8        0.85        0.48      9.43 o 
  -7  13   8       48.93       37.29     14.79 o 
  -5  13   8        6.49        2.60      8.66 o 
  -3  13   8       35.52       25.93      5.35 o 
  -1  13   8      338.62      288.84     11.14 o 
   1  13   8       56.68       45.65      7.48 o 
   3  13   8       37.46       18.97      9.85 o 
   5  13   8       37.72       33.60      9.47 o 
   7  13   8       26.23       26.59     10.07 o 
   9  13   8       32.47       25.59     12.80 o 
  11  13   8        0.71       14.57     12.55 o 
 -10  14   8       17.44       13.84      7.22 o 
  -8  14   8       78.60       66.80      7.83 o 
  -6  14   8       53.82       39.43      6.43 o 
  -4  14   8       34.31       44.77      5.89 o 
  -2  14   8       91.98       86.07      7.51 o 
   0  14   8      648.85      614.54     16.65 o 
   2  14   8        2.74        5.94      6.50 o 
   4  14   8       37.45       26.94     12.62 o 
   6  14   8      113.93       77.88     13.96 o 
   8  14   8       35.43       47.08     11.37 o 
  10  14   8        8.76       23.51     12.52 o 
  -9  15   8       21.83       23.21      7.07 o 
  -7  15   8       35.84       32.84     11.86 o 
  -5  15   8       24.72       21.89      5.91 o 
  -3  15   8        0.01        5.28      5.67 o 
  -1  15   8       95.32       88.15      8.27 o 
   1  15   8       97.46      114.45     16.50 o 
   3  15   8        2.53        0.00      6.71 o 
   5  15   8        0.23        5.06      8.36 o 
   7  15   8        0.20        0.00      7.65 o 
   9  15   8       21.60       33.62     12.18 o 
  -8  16   8       11.03       16.40      9.23 o 
  -6  16   8        3.83        5.89      8.48 o 
  -4  16   8       42.86       68.13      7.93 o 
  -2  16   8        8.89        7.56      6.88 o 
   0  16   8       78.06       60.11      8.75 o 
   2  16   8       14.35       15.96      7.73 o 
   4  16   8       26.21       23.59      8.42 o 
   6  16   8        4.18        3.02      8.36 o 
   8  16   8       16.84        9.91      9.12 o 
  -7  17   8       13.03        2.97      6.68 o 
  -5  17   8        3.43        3.96      7.22 o 
  -3  17   8       83.00       38.22      8.15 o 
  -1  17   8       15.84       15.53     10.64 o 
   1  17   8        1.70        0.00      7.11 o 
   3  17   8        3.84        7.80      7.82 o 
   5  17   8        9.05        8.37      8.41 o 
   7  17   8       16.45        9.47      9.08 o 
  -6  18   8       19.55       25.56      7.63 o 
  -4  18   8       11.45        3.46      7.32 o 
  -2  18   8       11.68        0.00      7.72 o 
   0  18   8       32.95       44.77      9.11 o 
   2  18   8        0.00        0.00      7.62 o 
   4  18   8       29.34       40.54      9.82 o 
   6  18   8        3.26        0.00      8.80 o 
  -5  19   8       50.50       63.96      9.55 o 
  -3  19   8       43.96       53.36      9.72 o 
  -1  19   8       27.89       33.50      9.58 o 
   1  19   8       34.07       60.86     10.37 o 
   3  19   8        6.10        4.92      8.63 o 
   0  20   8       62.39       52.37     10.41 o 
 -13   1   9      471.98      433.78     25.25 o 
 -11   1   9      275.05      358.63     15.11 o 
  -9   1   9        3.43        0.00      6.20 o 
  -7   1   9        8.10       13.75      5.78 o 
  -5   1   9        2.84        0.00      4.53 o 
  -3   1   9      325.37      305.76      9.12 o 
  -1   1   9      425.20      441.26      9.51 o 
   1   1   9      495.79      479.77     10.57 o 
   3   1   9      113.34      114.20      6.99 o 
   5   1   9       32.67       23.41      6.28 o 
   7   1   9        1.77        3.33      7.27 o 
   9   1   9      227.06      223.87     14.75 o 
  11   1   9      163.67      170.95     17.08 o 
  13   1   9        1.31        0.00     12.31 o 
 -14   2   9        6.55        5.87     12.06 o 
 -12   2   9      223.47      229.45     23.95 o 
 -10   2   9      112.18      142.08     13.97 o 
  -8   2   9      322.74      334.37     12.15 o 
  -6   2   9      184.35      195.44      8.69 o 
  -4   2   9      785.66      802.58     14.39 o 
  -2   2   9        0.02        0.00      3.03 o 
   0   2   9     1688.13     1631.92     21.72 o 
   2   2   9       84.48      114.71      7.82 o 
   4   2   9       76.21       69.93      6.96 o 
   6   2   9       36.46       21.50      7.62 o 
   8   2   9      275.78      242.76     14.48 o 
  10   2   9      116.43      111.64     13.18 o 
  12   2   9        2.19        0.00     11.79 o 
 -13   3   9       30.10       42.46     10.80 o 
 -11   3   9        3.09        0.00      7.58 o 
  -9   3   9       33.70       30.68      6.88 o 
  -7   3   9      155.49      146.15     11.34 o 
  -5   3   9      356.60      364.70     10.99 o 
  -3   3   9       49.23       55.01      6.39 o 
  -1   3   9      468.54      470.53     10.44 o 
   1   3   9      308.02      286.86     11.54 o 
   3   3   9       15.52       14.67      5.18 o 
   5   3   9       20.98       14.16      6.43 o 
   7   3   9      337.20      325.47     15.66 o 
   9   3   9      204.09      154.05     13.98 o 
  11   3   9       23.93       45.54     11.85 o 
  13   3   9        1.19        0.00     11.18 o 
 -14   4   9       15.55        0.00     11.23 o 
 -12   4   9      208.16      194.03     20.51 o 
 -10   4   9        2.32        0.00      6.37 o 
  -8   4   9      186.20      199.40     11.00 o 
  -6   4   9       19.62       24.68      6.80 o 
  -4   4   9        2.37        0.00      5.96 o 
  -2   4   9        1.83        0.00      3.68 o 
   0   4   9      119.59      101.08      7.26 o 
   2   4   9      347.72      342.76     12.19 o 
   4   4   9       22.50       36.27      6.83 o 
   6   4   9      134.05      126.85     12.68 o 
   8   4   9      218.63      187.80     15.71 o 
  10   4   9      134.33      167.49     25.45 o 
  12   4   9       46.69       56.36     16.49 o 
 -13   5   9      115.10      146.27     23.81 o 
 -11   5   9        6.74       12.70      7.55 o 
  -9   5   9        9.90        9.95      6.26 o 
  -7   5   9      220.57      259.32     12.12 o 
  -5   5   9      178.72      196.62     13.37 o 
  -3   5   9       82.12       90.54      5.58 o 
  -1   5   9      292.84      283.04      9.68 o 
   1   5   9      143.94      144.16      9.94 o 
   3   5   9       61.18       54.67      6.87 o 
   5   5   9        2.64        6.08      6.30 o 
   7   5   9       87.23      114.02     13.23 o 
   9   5   9       11.53       10.38     10.65 o 
  11   5   9       11.99        0.87     11.07 o 
  13   5   9        0.77        0.00     14.30 o 
 -12   6   9      120.04      151.52     12.60 o 
 -10   6   9       11.46       14.99      6.63 o 
  -8   6   9       92.05       69.06      8.98 o 
  -6   6   9      119.63       96.06     19.05 o 
  -4   6   9       78.63       86.33     14.69 o 
  -2   6   9       40.59       36.16      4.96 o 
   0   6   9      620.28      653.11     16.77 o 
   2   6   9       90.08       89.99      7.10 o 
   4   6   9        0.29        1.83      5.85 o 
   6   6   9        7.28       18.02      8.92 o 
   8   6   9      104.23       97.26     13.40 o 
  10   6   9       39.29       14.81     11.20 o 
  12   6   9       38.60       50.40     13.56 o 
 -13   7   9       93.60       82.15     11.86 o 
 -11   7   9       17.28       12.91      7.28 o 
  -9   7   9       53.28       57.10      9.07 o 
  -7   7   9      517.82      503.53     36.53 o 
  -5   7   9      880.99      839.82     46.88 o 
  -3   7   9      578.53      599.74     27.76 o 
  -1   7   9      306.10      333.34     15.02 o 
   1   7   9      340.40      305.39      9.95 o 
   3   7   9        0.03        0.00      5.21 o 
   5   7   9       47.56       43.63      7.80 o 
   7   7   9       82.03       80.34     12.57 o 
   9   7   9      188.97      191.16     17.38 o 
  11   7   9        0.00        7.88     10.94 o 
 -12   8   9      188.43      181.52     12.86 o 
 -10   8   9       21.82       19.26      6.81 o 
  -8   8   9       11.41       11.11      6.39 o 
  -6   8   9        6.83       11.11     15.08 o 
  -4   8   9       35.08       23.95     11.41 o 
  -2   8   9      210.90      239.86      9.34 o 
   0   8   9     2010.26     1971.14     26.89 o 
   2   8   9       94.24       88.04      7.02 o 
   4   8   9       25.64       31.17     10.43 o 
   6   8   9        9.37       11.11     10.10 o 
   8   8   9       92.35       65.34     12.82 o 
  10   8   9       47.28       34.72     12.78 o 
  12   8   9       28.71       40.34     14.11 o 
 -11   9   9        1.44       10.08      6.94 o 
  -9   9   9       12.08       17.20      7.10 o 
  -7   9   9       86.09      100.03     21.43 o 
  -5   9   9      114.23       67.48     19.85 o 
  -3   9   9       15.21       11.97     10.93 o 
  -1   9   9      158.07      164.95     11.29 o 
   1   9   9        0.36        0.00      4.96 o 
   3   9   9      100.97      122.00      8.14 o 
   5   9   9      106.94      116.64     10.20 o 
   7   9   9       46.88       35.26     11.15 o 
   9   9   9      171.71      233.45     18.81 o 
  11   9   9        0.27        3.20     11.57 o 
 -12  10   9        7.06       13.72     15.66 o 
 -10  10   9       63.19       56.87      9.87 o 
  -8  10   9       10.43       17.80     11.51 o 
  -6  10   9       14.85        0.00     14.29 o 
  -4  10   9       20.12       16.89     10.93 o 
  -2  10   9      120.48      121.85      9.81 o 
   0  10   9        0.14        7.26      4.85 o 
   2  10   9      178.95      172.90      9.04 o 
   4  10   9      108.00       95.34      8.36 o 
   6  10   9       13.29        4.93     15.38 o 
   8  10   9      121.86      136.22     24.44 o 
  10  10   9      235.19      220.25     19.61 o 
 -11  11   9       33.95       36.08      6.69 o 
  -9  11   9        1.11        0.00      9.13 o 
  -7  11   9       35.95       16.67     16.67 o 
  -5  11   9       11.72       12.30     11.79 o 
  -3  11   9       14.64       10.15      6.88 o 
  -1  11   9       10.58       15.70      4.61 o 
   1  11   9      242.17      261.48     10.69 o 
   3  11   9      226.82      206.74     10.27 o 
   5  11   9        3.62        0.75      7.35 o 
   7  11   9       34.71       25.95     10.51 o 
   9  11   9      124.71      133.21     42.81 o 
  11  11   9       33.99       28.52     14.05 o 
 -10  12   9        4.12        0.00      5.75 o 
  -8  12   9        0.90        0.00      6.84 o 
  -6  12   9      120.97      102.40     13.50 o 
  -4  12   9      381.52      376.86     15.88 o 
  -2  12   9        2.51        0.00      4.75 o 
   0  12   9       54.08       51.10      6.59 o 
   2  12   9        1.70        4.67      6.41 o 
   4  12   9       49.47       49.26      9.30 o 
   6  12   9        1.10        9.44     11.14 o 
   8  12   9       54.52       60.61     13.41 o 
  10  12   9      107.42      164.74     18.99 o 
  -9  13   9        4.68        0.00      5.76 o 
  -7  13   9       94.20       96.73     10.65 o 
  -5  13   9        5.43       17.52      7.77 o 
  -3  13   9       29.22       26.72      8.56 o 
  -1  13   9       15.13       18.19      7.47 o 
   1  13   9        0.75        0.00      7.12 o 
   3  13   9       70.43       48.98      9.65 o 
   5  13   9       21.09        5.66     11.11 o 
   7  13   9        5.66        0.00      9.18 o 
   9  13   9       17.66       11.44     11.23 o 
  -8  14   9        0.01        0.00      5.65 o 
  -6  14   9        9.57        0.00     12.70 o 
  -4  14   9        1.25        4.76      5.54 o 
  -2  14   9       97.69      102.65      9.02 o 
   0  14   9       23.23       18.41      6.82 o 
   2  14   9        0.22        0.00      6.60 o 
   4  14   9        2.98        0.00      8.87 o 
   6  14   9       34.38       47.12     10.81 o 
   8  14   9       17.42       15.20     10.86 o 
  -7  15   9        2.66        0.00      5.89 o 
  -5  15   9        8.64        8.01      7.28 o 
  -3  15   9        0.13        0.00      6.94 o 
  -1  15   9        0.59        0.00      6.80 o 
   1  15   9       10.19        8.91      9.74 o 
   3  15   9        8.42        7.66      7.73 o 
   5  15   9       69.86       80.82     13.70 o 
   7  15   9       59.05       79.16     22.40 o 
  -6  16   9        0.78        0.00      6.72 o 
  -4  16   9       22.08       30.95      8.08 o 
  -2  16   9        3.70       11.17      9.97 o 
   0  16   9      158.27      183.15     12.11 o 
   2  16   9       57.77       74.38     10.03 o 
   4  16   9        0.57        0.00      8.14 o 
   6  16   9       53.15       72.07     11.44 o 
  -5  17   9        0.75        0.00      7.48 o 
  -3  17   9       38.58       28.31      8.10 o 
  -1  17   9       39.49       45.64      8.98 o 
   1  17   9        9.20        9.66      8.41 o 
   3  17   9        0.06        0.60      9.40 o 
   5  17   9       23.68       38.28     10.35 o 
  -2  18   9       16.11        3.16      8.30 o 
   0  18   9       24.86       10.39      9.74 o 
   2  18   9        0.00        0.00      8.48 o 
 -12   0  10       82.49       90.50     19.85 o 
 -10   0  10        8.98       24.03     11.25 o 
  -8   0  10      294.94      342.15     18.24 o 
  -6   0  10       40.97       28.97      8.98 o 
  -4   0  10       15.59       16.72      9.92 o 
  -2   0  10       12.20        0.00      7.56 o 
   0   0  10      919.39      974.38     23.88 o 
   2   0  10      424.21      389.59     16.09 o 
   4   0  10      131.46      166.69     15.99 o 
   6   0  10       33.04       25.40     12.35 o 
   8   0  10       31.50       23.43     13.67 o 
  10   0  10       27.24       16.19     14.68 o 
  12   0  10        5.09        2.38     19.84 o 
 -11   1  10       17.84       28.06      9.48 o 
  -9   1  10       98.97      119.72     10.54 o 
  -7   1  10       18.51       13.48      6.20 o 
  -5   1  10       27.67       21.20      5.87 o 
  -3   1  10       16.40       14.53      4.75 o 
  -1   1  10      153.29      179.03      8.53 o 
   1   1  10       88.25       86.69      9.75 o 
   3   1  10       67.58       81.34      8.93 o 
   5   1  10       18.73       19.45      7.92 o 
   7   1  10      147.27      162.84     22.94 o 
   9   1  10        6.68        0.53      8.88 o 
  11   1  10        7.42        0.00      9.54 o 
 -12   2  10       28.17       34.28     10.52 o 
 -10   2  10        1.69        0.00      7.82 o 
  -8   2  10       32.02       50.88     10.31 o 
  -6   2  10      145.55      166.79      9.03 o 
  -4   2  10        1.22        0.00      4.59 o 
  -2   2  10       16.14        0.00      6.20 o 
   0   2  10      244.28      245.91      8.93 o 
   2   2  10       28.27       41.21      7.71 o 
   4   2  10       51.44       59.76      7.59 o 
   6   2  10       47.17       42.19      9.17 o 
   8   2  10        1.26        1.67      8.44 o 
  10   2  10       42.70       42.40     10.89 o 
  12   2  10        0.02        0.00     13.18 o 
 -11   3  10       29.14       39.64      9.74 o 
  -9   3  10       22.70       17.38      8.07 o 
  -7   3  10        7.76       11.71      5.84 o 
  -5   3  10       17.79        7.26      5.49 o 
  -3   3  10      115.08       96.15      7.04 o 
  -1   3  10     2133.05     2211.76     29.28 o 
   1   3  10      303.42      294.87      9.85 o 
   3   3  10       19.01       23.22      6.94 o 
   5   3  10        4.01        1.23     11.31 o 
   7   3  10      590.57      563.74     29.16 o 
   9   3  10       93.02      111.98     14.57 o 
  11   3  10       20.26       10.84     13.97 o 
 -12   4  10       20.55       30.48      9.66 o 
 -10   4  10       21.40       41.53      8.34 o 
  -8   4  10        7.52       10.51      6.37 o 
  -6   4  10       14.32        2.28      6.49 o 
  -4   4  10      418.07      423.37     12.48 o 
  -2   4  10      321.58      294.81      9.47 o 
   0   4  10      143.99      152.30      7.46 o 
   2   4  10      271.70      252.44     16.85 o 
   4   4  10       27.62       18.52      6.83 o 
   6   4  10       22.61       18.79      9.22 o 
   8   4  10        0.77        0.00      9.27 o 
  10   4  10       98.85      126.22     22.64 o 
 -11   5  10       31.59       19.95      8.58 o 
  -9   5  10       22.47       13.73      6.63 o 
  -7   5  10      174.74      174.65     46.05 o 
  -5   5  10       94.86       87.87     11.51 o 
  -3   5  10      423.86      429.22     19.56 o 
  -1   5  10      169.57      188.38     17.22 o 
   1   5  10        7.17       10.06      5.37 o 
   3   5  10       77.59       99.14      8.60 o 
   5   5  10       57.30       56.28     10.68 o 
   7   5  10        7.82       12.46     10.05 o 
   9   5  10       22.22       35.79     11.86 o 
  11   5  10       16.68       14.76     12.03 o 
 -12   6  10       41.47       77.19     10.93 o 
 -10   6  10        0.13        7.46      6.93 o 
  -8   6  10      269.76      259.01     14.91 o 
  -6   6  10       90.17       57.95     18.26 o 
  -4   6  10       39.87       27.77      6.63 o 
  -2   6  10       83.16       81.37      9.00 o 
   0   6  10      375.13      363.95     10.80 o 
   2   6  10       22.86       29.77      6.15 o 
   4   6  10      149.82      175.00     12.61 o 
   6   6  10        0.01        2.52      8.81 o 
   8   6  10       63.53       75.03     12.96 o 
  10   6  10        8.97        6.61     11.44 o 
 -11   7  10        0.16        7.34      9.21 o 
  -9   7  10       12.39       12.50      8.17 o 
  -7   7  10       15.52       11.91     15.08 o 
  -5   7  10      508.19      552.76     39.71 o 
  -3   7  10        0.12        0.00      5.94 o 
  -1   7  10      248.17      228.07      8.83 o 
   1   7  10       19.62       11.90      5.20 o 
   3   7  10        1.80        0.00      6.44 o 
   5   7  10       16.45       33.80      9.56 o 
   7   7  10        2.30        0.00      8.98 o 
   9   7  10      103.17       82.83     13.92 o 
  11   7  10       59.51       77.59     23.62 o 
 -10   8  10       12.36       10.53      6.54 o 
  -8   8  10      101.12      119.08     23.82 o 
  -6   8  10       24.43        7.14     15.88 o 
  -4   8  10        6.71        6.13     10.93 o 
  -2   8  10        0.00        3.94      6.42 o 
   0   8  10      790.70      774.78     16.06 o 
   2   8  10        6.58        3.12      5.34 o 
   4   8  10       87.85       96.88      9.49 o 
   6   8  10       77.59       77.59     23.53 o 
   8   8  10       32.90       11.95     10.98 o 
  10   8  10       20.58       12.74     12.26 o 
  -9   9  10       16.47        5.82      7.10 o 
  -7   9  10        1.50        0.00     14.29 o 
  -5   9  10        0.27       16.87     12.06 o 
  -3   9  10        8.04        9.99      7.78 o 
  -1   9  10       73.92       67.48      5.63 o 
   1   9  10      208.64      203.79     13.44 o 
   3   9  10        8.95        0.00      5.92 o 
   5   9  10        7.18        8.70      8.92 o 
   7   9  10        0.16       20.80     10.30 o 
   9   9  10      407.00      476.02     25.16 o 
 -10  10  10        4.59        0.00      6.00 o 
  -8  10  10       27.73        3.97     15.88 o 
  -6  10  10       40.53       38.10     19.05 o 
  -4  10  10        8.83       18.13     12.06 o 
  -2  10  10       11.79        6.18      8.46 o 
   0  10  10      143.14      135.82      7.98 o 
   2  10  10       71.04       77.68      8.06 o 
   4  10  10        0.02        2.69      6.59 o 
   6  10  10        5.62        0.00      9.79 o 
   8  10  10       29.53       31.99     12.18 o 
  -9  11  10       60.62       50.81     21.43 o 
  -7  11  10       10.71        2.38     15.88 o 
  -5  11  10      127.97      106.91     18.24 o 
  -3  11  10        2.70        4.34      6.74 o 
  -1  11  10      122.85      132.76     11.05 o 
   1  11  10      101.07      115.65     10.22 o 
   3  11  10        4.18        1.75      6.53 o 
   5  11  10        6.15       20.28     11.46 o 
   7  11  10       30.64       23.90     10.85 o 
   9  11  10       55.80       63.78     14.43 o 
  -8  12  10        9.17        5.56     18.26 o 
  -6  12  10      105.97       64.30     23.02 o 
  -4  12  10       27.93       29.37     20.64 o 
  -2  12  10      117.64      129.29      8.14 o 
   0  12  10       11.49       12.32      6.39 o 
   2  12  10       65.48       45.07      8.24 o 
   4  12  10        9.41       13.74      8.72 o 
   6  12  10       46.43       43.44     10.40 o 
   8  12  10       16.52        0.00     15.66 o 
  -7  13  10        0.02       31.75     20.64 o 
  -5  13  10        4.86        0.79     16.67 o 
  -3  13  10       20.14       12.28      9.44 o 
  -1  13  10       22.44        7.56      5.80 o 
   1  13  10      128.03      138.55     13.53 o 
   3  13  10       69.88       68.51     10.83 o 
   5  13  10       94.11       89.72     25.44 o 
   7  13  10        0.69        0.00     11.92 o 
  -6  14  10        0.02        0.00     16.67 o 
  -4  14  10       11.45       10.49      8.65 o 
  -2  14  10       89.37       71.63     10.89 o 
   0  14  10       14.38       23.65      8.65 o 
   2  14  10        5.83        4.33      9.22 o 
   4  14  10       24.97       27.39     16.75 o 
   6  14  10        2.48        0.99     10.73 o 
  -5  15  10        4.53        4.19      6.12 o 
  -3  15  10       94.73      126.40     10.62 o 
  -1  15  10       33.55       36.05      9.62 o 
   1  15  10       58.94       32.83     10.33 o 
   3  15  10       24.76       20.28      9.14 o 
  -2  16  10      119.34      156.83     17.49 o 
   0  16  10        0.03        7.16      9.18 o 
   2  16  10       11.54       26.46      9.40 o 
  -9   1  11      151.99      160.00     10.94 o 
  -7   1  11       61.37       73.65      8.44 o 
  -5   1  11       37.69       31.69      9.95 o 
  -3   1  11        7.15        0.00     10.06 o 
  -1   1  11       41.06       26.84      6.70 o 
   1   1  11        0.00        6.80      5.85 o 
   3   1  11        2.03        5.50      8.22 o 
   5   1  11        0.22        0.00      7.78 o 
   7   1  11       20.59       31.81      9.99 o 
   9   1  11        0.32        0.00      9.04 o 
 -10   2  11        5.60        8.68      8.25 o 
  -8   2  11       55.84       71.41      8.32 o 
  -6   2  11        6.93        1.17      7.45 o 
  -4   2  11       19.45       13.25      9.85 o 
  -2   2  11     1007.53     1024.70     17.97 o 
   0   2  11     1293.03     1314.69     25.49 o 
   2   2  11        5.82        0.00      7.79 o 
   4   2  11        1.81        0.00      8.25 o 
   6   2  11      110.37       95.54     17.28 o 
   8   2  11      243.06      254.25     26.24 o 
  10   2  11        0.02       18.56     13.40 o 
  -9   3  11        0.00       16.46      7.68 o 
  -7   3  11       36.05       39.35      7.70 o 
  -5   3  11        9.52        1.23      5.74 o 
  -3   3  11        6.67        0.00      5.51 o 
  -1   3  11      212.65      214.97     10.06 o 
   1   3  11       21.12       45.02      7.48 o 
   3   3  11       10.14       13.94      7.30 o 
   5   3  11        5.46        5.36      9.21 o 
   7   3  11        1.58        0.00     14.49 o 
   9   3  11       25.65       24.77     12.31 o 
 -10   4  11       72.66       95.33     10.86 o 
  -8   4  11       30.12       30.22      7.84 o 
  -6   4  11        3.89        2.27      6.35 o 
  -4   4  11       42.34       46.28      5.96 o 
  -2   4  11      189.72      212.81      9.87 o 
   0   4  11      462.02      514.68     17.15 o 
   2   4  11       23.97       23.47      8.26 o 
   4   4  11       19.81       23.13      8.86 o 
   6   4  11       46.15       44.23     11.28 o 
   8   4  11       17.12        0.00      9.90 o 
  -9   5  11       51.26       59.79      8.93 o 
  -7   5  11        3.12        1.43      7.93 o 
  -5   5  11       14.50        0.00     19.85 o 
  -3   5  11        9.36        6.00      5.03 o 
  -1   5  11      101.70      116.94      8.14 o 
   1   5  11      138.28      145.67      9.59 o 
   3   5  11       17.30       16.72      6.99 o 
   5   5  11        2.72        7.31     10.14 o 
   7   5  11       27.16       22.19     14.41 o 
   9   5  11       84.90       88.94     15.27 o 
  -8   6  11        3.18        0.00      8.33 o 
  -6   6  11        4.70        0.00     14.29 o 
  -4   6  11       26.69       29.71      8.45 o 
  -2   6  11        0.47        2.36      4.99 o 
   0   6  11      190.92      224.89      9.90 o 
   2   6  11       16.42        9.03      6.61 o 
   4   6  11        1.07        0.00      8.06 o 
   6   6  11        3.90       15.34      9.64 o 
   8   6  11       12.04       21.38     13.30 o 
  -9   7  11        0.20       11.95      8.36 o 
  -7   7  11        2.28        4.76     15.88 o 
  -5   7  11        2.12        3.81     11.06 o 
  -3   7  11       24.85       31.27      8.13 o 
  -1   7  11       26.57       34.15      5.97 o 
   1   7  11       10.39       13.51      6.05 o 
   3   7  11       37.92       39.09      8.14 o 
   5   7  11       18.85       32.40     10.31 o 
   7   7  11       45.25       51.63     12.15 o 
  -8   8  11       25.66       25.40     19.05 o 
  -6   8  11        0.41        0.00     11.75 o 
  -4   8  11       67.62       62.61     15.43 o 
  -2   8  11      185.51      180.19     10.77 o 
   0   8  11        2.05        0.00      5.28 o 
   2   8  11      195.74      197.49     10.67 o 
   4   8  11       21.00       13.60      9.02 o 
   6   8  11        4.26        8.28      9.53 o 
   8   8  11        1.28        6.62     14.90 o 
  -7   9  11        0.84        0.00     18.26 o 
  -5   9  11       34.14       34.62     14.31 o 
  -3   9  11       10.02       11.67      6.76 o 
  -1   9  11       12.22        3.95      5.21 o 
   1   9  11        5.83        6.39      6.27 o 
   3   9  11        2.17        8.29      7.34 o 
   5   9  11       31.00       36.01     11.29 o 
   7   9  11       24.34       16.32     11.45 o 
  -6  10  11       99.27      112.31     34.14 o 
  -4  10  11        2.94       24.21     13.89 o 
  -2  10  11       10.16       13.10      5.38 o 
   0  10  11        5.55        0.00      5.42 o 
   2  10  11        7.09        0.00      6.29 o 
   4  10  11      123.57      150.43     14.09 o 
   6  10  11       49.40       49.15     12.56 o 
  -5  11  11       23.01       27.78     19.05 o 
  -3  11  11       12.37       19.19      7.66 o 
  -1  11  11        0.02        0.00      5.18 o 
   1  11  11        0.03        3.13      6.46 o 
   3  11  11        0.02        0.00     12.83 o 
   5  11  11       16.12       13.97      9.95 o 
  -4  12  11        0.10       10.32     19.05 o 
  -2  12  11       53.08       70.56      6.64 o 
   0  12  11       19.12       21.30      6.94 o 
   2  12  11       48.02       54.37      8.48 o 
   4  12  11        1.57       14.17     10.60 o 
  -3  13  11        0.33       12.48      8.98 o 
  -1  13  11        1.31        4.37      6.42 o 
   1  13  11        0.19        0.00      6.86 o 
   3  13  11        5.74       18.12     17.18 o 
  -8   0  12       55.12       59.33     13.11 o 
  -6   0  12        2.01        9.59     10.37 o 
  -4   0  12       30.57       29.06     12.70 o 
  -2   0  12      302.13      324.68     16.41 o 
   0   0  12       50.95       63.51     19.05 o 
   2   0  12        5.57        0.00     13.49 o 
   4   0  12        0.53        6.04     12.70 o 
   6   0  12      293.98      310.34     26.20 o 
  -7   1  12       39.88       53.35      8.44 o 
  -5   1  12       32.38       38.08      8.02 o 
  -3   1  12       60.21       59.39     11.34 o 
  -1   1  12      716.23      777.67     21.05 o 
   1   1  12       51.15       51.23     11.14 o 
   3   1  12        0.01        7.70      9.14 o 
   5   1  12        1.19        0.00      9.34 o 
   7   1  12       38.58       37.29     12.95 o 
  -8   2  12       36.26       26.99      9.02 o 
  -6   2  12        3.24        6.39      8.22 o 
  -4   2  12        6.48        0.00      7.69 o 
  -2   2  12      230.83      255.30     14.49 o 
   0   2  12        7.10       28.56      9.51 o 
   2   2  12       15.53       29.34     10.02 o 
   4   2  12        6.27        4.30      9.09 o 
   6   2  12       40.63       32.55     12.37 o 
  -7   3  12        0.04        0.00      7.23 o 
  -5   3  12        1.67        0.00     10.04 o 
  -3   3  12       29.31       26.34     10.31 o 
  -1   3  12     1021.81     1035.23     27.41 o 
   1   3  12        0.25       16.59      7.30 o 
   3   3  12        2.05        0.00      8.22 o 
   5   3  12        0.13        1.42      9.46 o 
   7   3  12       86.91       73.92     14.20 o 
  -6   4  12       13.61       14.68      7.30 o 
  -4   4  12       13.32        4.30     14.70 o 
  -2   4  12      203.03      203.52     10.90 o 
   0   4  12      199.30      207.73     10.51 o 
   2   4  12       12.07       24.71      9.14 o 
   4   4  12       44.07       27.23     10.21 o 
   6   4  12        5.69        0.00     10.52 o 
  -7   5  12        0.91        0.00      6.58 o 
  -5   5  12       30.54       14.40      7.28 o 
  -3   5  12        0.36        0.00      5.70 o 
  -1   5  12      274.60      282.15     19.83 o 
   1   5  12        2.26        2.88      6.63 o 
   3   5  12       11.39       15.67      9.73 o 
   5   5  12        1.72        0.00      9.42 o 
  -6   6  12       19.52       31.90      8.59 o 
  -4   6  12       65.00       60.47      7.79 o 
  -2   6  12      175.86      185.35     11.57 o 
   0   6  12        1.23        0.60      6.41 o 
   2   6  12       13.59       15.68      7.01 o 
   4   6  12        6.19       21.33      9.43 o 
   6   6  12      154.99      177.78     16.46 o 
  -5   7  12        4.26        0.00     15.88 o 
  -3   7  12       63.98       52.34      6.42 o 
  -1   7  12        9.40        5.82      6.11 o 
   1   7  12        9.36        2.43      6.14 o 
   3   7  12        6.08        0.00      8.25 o 
   5   7  12        4.48        0.00      9.44 o 
  -4   8  12        1.29        0.00     17.46 o 
  -2   8  12       81.29       71.74      8.68 o 
   0   8  12        2.78       10.05      6.69 o 
   2   8  12        0.75       11.04      7.01 o 
   4   8  12       12.54        5.44      8.81 o 
  -3   9  12       28.53       20.55     12.70 o 
  -1   9  12        3.48       10.58      5.99 o 
   1   9  12       14.45       15.51      7.04 o 
   3   9  12       27.92       18.07      9.20 o 
  -2  10  12       14.31       21.58      6.05 o 
   0  10  12        0.00        4.76      6.69 o 
  -3   1  13       35.73       23.09      9.55 o 
  -1   1  13       40.25       61.24     11.69 o 
   1   1  13        2.34       25.04     12.31 o 
  -2   2  13       20.44       13.35      8.24 o 
   0   2  13       20.67       42.38     10.94 o 
   2   2  13        0.07        9.85      9.44 o 
  -1   3  13       92.73      106.14     15.29 o 
   1   3  13      127.64      138.39     14.27 o 
                                                 
